# Supplementary material for: Endogenous Retrotransposition Activates Oncogenic Pathways in Hepatocellular Carcinoma
Source: Cell. 2013 Mar 28;153(1):101–11. doi: 10.1016/j.cell.2013.02.032 (PMC3898742; doi:10.1016/j.cell.2013.02.032)
Supplement: Table S1. RC-Seq Sequence Capture Probes, Related to Figure 1 — “Position” refers to the first nucleotide position (base 0) in the corresponding retrotransposon consensus sequence. [file mmc1.xlsx]

## Sheet: Table S1
Table S1. RC-Seq Sequence Capture Probes, Related to Figure 1
Target retrotransposon	Position	Probe ID	Probe Tm (C)	Probe sequence
AluYa5	0	ALUYA5FS000000001	90.61	GGAAGAAGGGGGCCGGGCGCGGTGGCTCACGCCTGTAATCCCAGCACTTTGGGAGGCCGAGGCGGGCGGA
AluYa5	1	ALUYA5FS000000002	90.04	GAAGAAGGGGGCCGGGCGCGGTGGCTCACGCCTGTAATCCCAGCACTTTGGGAGGCCGAGGCGGGCGGATCA
AluYa5	2	ALUYA5FS000000003	89.74	AAGAAGGGGGCCGGGCGCGGTGGCTCACGCCTGTAATCCCAGCACTTTGGGAGGCCGAGGCGGGCGGATCA
AluYa5	3	ALUYA5FS000000004	90.32	AGAAGGGGGCCGGGCGCGGTGGCTCACGCCTGTAATCCCAGCACTTTGGGAGGCCGAGGCGGGCGGATCAC
AluYa5	4	ALUYA5FS000000005	90.61	GAAGGGGGCCGGGCGCGGTGGCTCACGCCTGTAATCCCAGCACTTTGGGAGGCCGAGGCGGGCGGATCACGA
AluYa5	5	ALUYA5FS000000006	90.32	AAGGGGGCCGGGCGCGGTGGCTCACGCCTGTAATCCCAGCACTTTGGGAGGCCGAGGCGGGCGGATCACGA
AluYa5	6	ALUYA5FS000000007	90.9	AGGGGGCCGGGCGCGGTGGCTCACGCCTGTAATCCCAGCACTTTGGGAGGCCGAGGCGGGCGGATCACGAG
AluYa5	7	ALUYA5FS000000008	91.47	GGGGGCCGGGCGCGGTGGCTCACGCCTGTAATCCCAGCACTTTGGGAGGCCGAGGCGGGCGGATCACGAGG
AluYa5	8	ALUYA5FS000000009	90.88	GGGGCCGGGCGCGGTGGCTCACGCCTGTAATCCCAGCACTTTGGGAGGCCGAGGCGGGCGGATCACGAGGTCA
AluYa5	9	ALUYA5FS000000010	90.88	GGGCCGGGCGCGGTGGCTCACGCCTGTAATCCCAGCACTTTGGGAGGCCGAGGCGGGCGGATCACGAGGTCAG
AluYa5	10	ALUYA5FS000000011	90.6	GGCCGGGCGCGGTGGCTCACGCCTGTAATCCCAGCACTTTGGGAGGCCGAGGCGGGCGGATCACGAGGTCAGGA
AluYa5	11	ALUYA5FS000000012	90.32	GCCGGGCGCGGTGGCTCACGCCTGTAATCCCAGCACTTTGGGAGGCCGAGGCGGGCGGATCACGAGGTCAGGAGA
AluYa5	12	ALUYA5FS000000013	90.05	CCGGGCGCGGTGGCTCACGCCTGTAATCCCAGCACTTTGGGAGGCCGAGGCGGGCGGATCACGAGGTCAGGAGA
AluYa5	13	ALUYA5FS000000014	89.78	CGGGCGCGGTGGCTCACGCCTGTAATCCCAGCACTTTGGGAGGCCGAGGCGGGCGGATCACGAGGTCAGGAGATC
AluYa5	14	ALUYA5FS000000015	89.52	GGGCGCGGTGGCTCACGCCTGTAATCCCAGCACTTTGGGAGGCCGAGGCGGGCGGATCACGAGGTCAGGAGATCGA
AluYa5	15	ALUYA5FS000000016	89.26	GGCGCGGTGGCTCACGCCTGTAATCCCAGCACTTTGGGAGGCCGAGGCGGGCGGATCACGAGGTCAGGAGATCGAGA
AluYa5	16	ALUYA5FS000000017	89.26	GCGCGGTGGCTCACGCCTGTAATCCCAGCACTTTGGGAGGCCGAGGCGGGCGGATCACGAGGTCAGGAGATCGAGAC
AluYa5	17	ALUYA5FS000000018	88.98	CGCGGTGGCTCACGCCTGTAATCCCAGCACTTTGGGAGGCCGAGGCGGGCGGATCACGAGGTCAGGAGATCGAGAC
AluYa5	18	ALUYA5FS000000019	88.73	GCGGTGGCTCACGCCTGTAATCCCAGCACTTTGGGAGGCCGAGGCGGGCGGATCACGAGGTCAGGAGATCGAGACCA
AluYa5	19	ALUYA5FS000000020	88.44	CGGTGGCTCACGCCTGTAATCCCAGCACTTTGGGAGGCCGAGGCGGGCGGATCACGAGGTCAGGAGATCGAGACCA
AluYa5	20	ALUYA5FS000000021	88.2	GGTGGCTCACGCCTGTAATCCCAGCACTTTGGGAGGCCGAGGCGGGCGGATCACGAGGTCAGGAGATCGAGACCATC
AluYa5	21	ALUYA5FS000000022	88.2	GTGGCTCACGCCTGTAATCCCAGCACTTTGGGAGGCCGAGGCGGGCGGATCACGAGGTCAGGAGATCGAGACCATCC
AluYa5	22	ALUYA5FS000000023	88.2	TGGCTCACGCCTGTAATCCCAGCACTTTGGGAGGCCGAGGCGGGCGGATCACGAGGTCAGGAGATCGAGACCATCCC
AluYa5	23	ALUYA5FS000000024	88.44	GGCTCACGCCTGTAATCCCAGCACTTTGGGAGGCCGAGGCGGGCGGATCACGAGGTCAGGAGATCGAGACCATCCC
AluYa5	24	ALUYA5FS000000025	88.44	GCTCACGCCTGTAATCCCAGCACTTTGGGAGGCCGAGGCGGGCGGATCACGAGGTCAGGAGATCGAGACCATCCCG
AluYa5	25	ALUYA5FS000000026	88.14	CTCACGCCTGTAATCCCAGCACTTTGGGAGGCCGAGGCGGGCGGATCACGAGGTCAGGAGATCGAGACCATCCCG
AluYa5	26	ALUYA5FS000000027	88.44	TCACGCCTGTAATCCCAGCACTTTGGGAGGCCGAGGCGGGCGGATCACGAGGTCAGGAGATCGAGACCATCCCGGC
AluYa5	27	ALUYA5FS000000028	88.68	CACGCCTGTAATCCCAGCACTTTGGGAGGCCGAGGCGGGCGGATCACGAGGTCAGGAGATCGAGACCATCCCGGC
AluYa5	28	ALUYA5FS000000029	88.38	ACGCCTGTAATCCCAGCACTTTGGGAGGCCGAGGCGGGCGGATCACGAGGTCAGGAGATCGAGACCATCCCGGC
AluYa5	29	ALUYA5FS000000030	88.14	CGCCTGTAATCCCAGCACTTTGGGAGGCCGAGGCGGGCGGATCACGAGGTCAGGAGATCGAGACCATCCCGGCTA
AluYa5	30	ALUYA5FS000000031	87.59	GCCTGTAATCCCAGCACTTTGGGAGGCCGAGGCGGGCGGATCACGAGGTCAGGAGATCGAGACCATCCCGGCTAA
AluYa5	31	ALUYA5FS000000032	87.28	CCTGTAATCCCAGCACTTTGGGAGGCCGAGGCGGGCGGATCACGAGGTCAGGAGATCGAGACCATCCCGGCTAA
AluYa5	32	ALUYA5FS000000033	86.72	CTGTAATCCCAGCACTTTGGGAGGCCGAGGCGGGCGGATCACGAGGTCAGGAGATCGAGACCATCCCGGCTAAA
AluYa5	33	ALUYA5FS000000034	86.17	TGTAATCCCAGCACTTTGGGAGGCCGAGGCGGGCGGATCACGAGGTCAGGAGATCGAGACCATCCCGGCTAAAA
AluYa5	34	ALUYA5FS000000035	86.39	GTAATCCCAGCACTTTGGGAGGCCGAGGCGGGCGGATCACGAGGTCAGGAGATCGAGACCATCCCGGCTAAAA
AluYa5	35	ALUYA5FS000000036	86.39	TAATCCCAGCACTTTGGGAGGCCGAGGCGGGCGGATCACGAGGTCAGGAGATCGAGACCATCCCGGCTAAAAC
AluYa5	36	ALUYA5FS000000037	86.62	AATCCCAGCACTTTGGGAGGCCGAGGCGGGCGGATCACGAGGTCAGGAGATCGAGACCATCCCGGCTAAAAC
AluYa5	37	ALUYA5FS000000038	87.19	ATCCCAGCACTTTGGGAGGCCGAGGCGGGCGGATCACGAGGTCAGGAGATCGAGACCATCCCGGCTAAAACG
AluYa5	38	ALUYA5FS000000039	87.76	TCCCAGCACTTTGGGAGGCCGAGGCGGGCGGATCACGAGGTCAGGAGATCGAGACCATCCCGGCTAAAACGG
AluYa5	39	ALUYA5FS000000040	88.01	CCCAGCACTTTGGGAGGCCGAGGCGGGCGGATCACGAGGTCAGGAGATCGAGACCATCCCGGCTAAAACGG
AluYa5	170	ALUYA5FS000000171	88.2	AGTCCCAGCTACTTGGGAGGCTGAGGCAGGAGAATGGCGTGAACCCGGGAGGCGGAGCTTGCAGTGAGCCGAGATCC
AluYa5	171	ALUYA5FS000000172	88.73	GTCCCAGCTACTTGGGAGGCTGAGGCAGGAGAATGGCGTGAACCCGGGAGGCGGAGCTTGCAGTGAGCCGAGATCCC
AluYa5	172	ALUYA5FS000000173	89.01	TCCCAGCTACTTGGGAGGCTGAGGCAGGAGAATGGCGTGAACCCGGGAGGCGGAGCTTGCAGTGAGCCGAGATCCCGC
AluYa5	173	ALUYA5FS000000174	89.26	CCCAGCTACTTGGGAGGCTGAGGCAGGAGAATGGCGTGAACCCGGGAGGCGGAGCTTGCAGTGAGCCGAGATCCCGC
AluYa5	174	ALUYA5FS000000175	89.01	CCAGCTACTTGGGAGGCTGAGGCAGGAGAATGGCGTGAACCCGGGAGGCGGAGCTTGCAGTGAGCCGAGATCCCGCCA
AluYa5	175	ALUYA5FS000000176	89.01	CAGCTACTTGGGAGGCTGAGGCAGGAGAATGGCGTGAACCCGGGAGGCGGAGCTTGCAGTGAGCCGAGATCCCGCCAC
AluYa5	176	ALUYA5FS000000177	88.73	AGCTACTTGGGAGGCTGAGGCAGGAGAATGGCGTGAACCCGGGAGGCGGAGCTTGCAGTGAGCCGAGATCCCGCCAC
AluYa5	177	ALUYA5FS000000178	89.05	GCTACTTGGGAGGCTGAGGCAGGAGAATGGCGTGAACCCGGGAGGCGGAGCTTGCAGTGAGCCGAGATCCCGCCACTGCA
AluYa5	178	ALUYA5FS000000179	88.77	CTACTTGGGAGGCTGAGGCAGGAGAATGGCGTGAACCCGGGAGGCGGAGCTTGCAGTGAGCCGAGATCCCGCCACTGCA
AluYa5	179	ALUYA5FS000000180	88.77	TACTTGGGAGGCTGAGGCAGGAGAATGGCGTGAACCCGGGAGGCGGAGCTTGCAGTGAGCCGAGATCCCGCCACTGCAC
AluYa5	180	ALUYA5FS000000181	89.01	ACTTGGGAGGCTGAGGCAGGAGAATGGCGTGAACCCGGGAGGCGGAGCTTGCAGTGAGCCGAGATCCCGCCACTGCAC
AluYa5	181	ALUYA5FS000000182	89.29	CTTGGGAGGCTGAGGCAGGAGAATGGCGTGAACCCGGGAGGCGGAGCTTGCAGTGAGCCGAGATCCCGCCACTGCACTC
AluYa5	182	ALUYA5FS000000183	89.05	TTGGGAGGCTGAGGCAGGAGAATGGCGTGAACCCGGGAGGCGGAGCTTGCAGTGAGCCGAGATCCCGCCACTGCACTCCA
AluYa5	183	ALUYA5FS000000184	89.56	TGGGAGGCTGAGGCAGGAGAATGGCGTGAACCCGGGAGGCGGAGCTTGCAGTGAGCCGAGATCCCGCCACTGCACTCCAG
AluYa5	184	ALUYA5FS000000185	90.07	GGGAGGCTGAGGCAGGAGAATGGCGTGAACCCGGGAGGCGGAGCTTGCAGTGAGCCGAGATCCCGCCACTGCACTCCAGC
AluYa5	185	ALUYA5FS000000186	90.07	GGAGGCTGAGGCAGGAGAATGGCGTGAACCCGGGAGGCGGAGCTTGCAGTGAGCCGAGATCCCGCCACTGCACTCCAGCC
AluYa5	186	ALUYA5FS000000187	89.56	GAGGCTGAGGCAGGAGAATGGCGTGAACCCGGGAGGCGGAGCTTGCAGTGAGCCGAGATCCCGCCACTGCACTCCAGCCT
AluYa5	187	ALUYA5FS000000188	89.56	AGGCTGAGGCAGGAGAATGGCGTGAACCCGGGAGGCGGAGCTTGCAGTGAGCCGAGATCCCGCCACTGCACTCCAGCCTG
AluYa5	188	ALUYA5FS000000189	90.07	GGCTGAGGCAGGAGAATGGCGTGAACCCGGGAGGCGGAGCTTGCAGTGAGCCGAGATCCCGCCACTGCACTCCAGCCTGG
AluYa5	189	ALUYA5FS000000190	90.07	GCTGAGGCAGGAGAATGGCGTGAACCCGGGAGGCGGAGCTTGCAGTGAGCCGAGATCCCGCCACTGCACTCCAGCCTGGG
AluYa5	190	ALUYA5FS000000191	90.07	CTGAGGCAGGAGAATGGCGTGAACCCGGGAGGCGGAGCTTGCAGTGAGCCGAGATCCCGCCACTGCACTCCAGCCTGGGC
AluYa5	191	ALUYA5FS000000192	90.07	TGAGGCAGGAGAATGGCGTGAACCCGGGAGGCGGAGCTTGCAGTGAGCCGAGATCCCGCCACTGCACTCCAGCCTGGGCG
AluYa5	192	ALUYA5FS000000193	90.07	GAGGCAGGAGAATGGCGTGAACCCGGGAGGCGGAGCTTGCAGTGAGCCGAGATCCCGCCACTGCACTCCAGCCTGGGCGA
AluYa5	193	ALUYA5FS000000194	89.81	AGGCAGGAGAATGGCGTGAACCCGGGAGGCGGAGCTTGCAGTGAGCCGAGATCCCGCCACTGCACTCCAGCCTGGGCGA
AluYa5	194	ALUYA5FS000000195	90.07	GGCAGGAGAATGGCGTGAACCCGGGAGGCGGAGCTTGCAGTGAGCCGAGATCCCGCCACTGCACTCCAGCCTGGGCGACA
AluYa5	195	ALUYA5FS000000196	90.07	GCAGGAGAATGGCGTGAACCCGGGAGGCGGAGCTTGCAGTGAGCCGAGATCCCGCCACTGCACTCCAGCCTGGGCGACAG
AluYa5	196	ALUYA5FS000000197	89.56	CAGGAGAATGGCGTGAACCCGGGAGGCGGAGCTTGCAGTGAGCCGAGATCCCGCCACTGCACTCCAGCCTGGGCGACAGA
AluYa5	197	ALUYA5FS000000198	89.29	AGGAGAATGGCGTGAACCCGGGAGGCGGAGCTTGCAGTGAGCCGAGATCCCGCCACTGCACTCCAGCCTGGGCGACAGA
AluYa5	198	ALUYA5FS000000199	90.07	GGAGAATGGCGTGAACCCGGGAGGCGGAGCTTGCAGTGAGCCGAGATCCCGCCACTGCACTCCAGCCTGGGCGACAGAGC
AluYa5	199	ALUYA5FS000000200	90.07	GAGAATGGCGTGAACCCGGGAGGCGGAGCTTGCAGTGAGCCGAGATCCCGCCACTGCACTCCAGCCTGGGCGACAGAGCG
AluYa5	200	ALUYA5FS000000201	89.56	AGAATGGCGTGAACCCGGGAGGCGGAGCTTGCAGTGAGCCGAGATCCCGCCACTGCACTCCAGCCTGGGCGACAGAGCGA
AluYa5	201	ALUYA5FS000000202	90.07	GAATGGCGTGAACCCGGGAGGCGGAGCTTGCAGTGAGCCGAGATCCCGCCACTGCACTCCAGCCTGGGCGACAGAGCGAG
AluYa5	202	ALUYA5FS000000203	89.56	AATGGCGTGAACCCGGGAGGCGGAGCTTGCAGTGAGCCGAGATCCCGCCACTGCACTCCAGCCTGGGCGACAGAGCGAGA
AluYa5	203	ALUYA5FS000000204	90.07	ATGGCGTGAACCCGGGAGGCGGAGCTTGCAGTGAGCCGAGATCCCGCCACTGCACTCCAGCCTGGGCGACAGAGCGAGAC
AluYa5	204	ALUYA5FS000000205	90.07	TGGCGTGAACCCGGGAGGCGGAGCTTGCAGTGAGCCGAGATCCCGCCACTGCACTCCAGCCTGGGCGACAGAGCGAGACT
AluYa5	205	ALUYA5FS000000206	90.58	GGCGTGAACCCGGGAGGCGGAGCTTGCAGTGAGCCGAGATCCCGCCACTGCACTCCAGCCTGGGCGACAGAGCGAGACTC
AluYa5	206	ALUYA5FS000000207	90.58	GCGTGAACCCGGGAGGCGGAGCTTGCAGTGAGCCGAGATCCCGCCACTGCACTCCAGCCTGGGCGACAGAGCGAGACTCC
AluYa5	207	ALUYA5FS000000208	90.33	CGTGAACCCGGGAGGCGGAGCTTGCAGTGAGCCGAGATCCCGCCACTGCACTCCAGCCTGGGCGACAGAGCGAGACTCC
AluYa5	208	ALUYA5FS000000209	90.33	GTGAACCCGGGAGGCGGAGCTTGCAGTGAGCCGAGATCCCGCCACTGCACTCCAGCCTGGGCGACAGAGCGAGACTCCG
AluYa5	209	ALUYA5FS000000210	90.07	TGAACCCGGGAGGCGGAGCTTGCAGTGAGCCGAGATCCCGCCACTGCACTCCAGCCTGGGCGACAGAGCGAGACTCCGTC
AluYa5	210	ALUYA5FS000000211	90.33	GAACCCGGGAGGCGGAGCTTGCAGTGAGCCGAGATCCCGCCACTGCACTCCAGCCTGGGCGACAGAGCGAGACTCCGTC
AluYb9	0	ALUYB9FS000000001	88.98	GTAGGCAATGGGCCGGGCGCGGTGGCTCACGCCTGTAATCCCAGCACTTTGGGAGGCCGAGGCGGGTGGATCATGA
AluYb9	1	ALUYB9FS000000002	88.98	TAGGCAATGGGCCGGGCGCGGTGGCTCACGCCTGTAATCCCAGCACTTTGGGAGGCCGAGGCGGGTGGATCATGAG
AluYb9	2	ALUYB9FS000000003	89.23	AGGCAATGGGCCGGGCGCGGTGGCTCACGCCTGTAATCCCAGCACTTTGGGAGGCCGAGGCGGGTGGATCATGAG
AluYb9	3	ALUYB9FS000000004	89.78	GGCAATGGGCCGGGCGCGGTGGCTCACGCCTGTAATCCCAGCACTTTGGGAGGCCGAGGCGGGTGGATCATGAGG
AluYb9	4	ALUYB9FS000000005	89.26	GCAATGGGCCGGGCGCGGTGGCTCACGCCTGTAATCCCAGCACTTTGGGAGGCCGAGGCGGGTGGATCATGAGGTCA
AluYb9	5	ALUYB9FS000000006	88.98	CAATGGGCCGGGCGCGGTGGCTCACGCCTGTAATCCCAGCACTTTGGGAGGCCGAGGCGGGTGGATCATGAGGTCA
AluYb9	6	ALUYB9FS000000007	88.68	AATGGGCCGGGCGCGGTGGCTCACGCCTGTAATCCCAGCACTTTGGGAGGCCGAGGCGGGTGGATCATGAGGTCA
AluYb9	7	ALUYB9FS000000008	89.23	ATGGGCCGGGCGCGGTGGCTCACGCCTGTAATCCCAGCACTTTGGGAGGCCGAGGCGGGTGGATCATGAGGTCAG
AluYb9	8	ALUYB9FS000000009	89.52	TGGGCCGGGCGCGGTGGCTCACGCCTGTAATCCCAGCACTTTGGGAGGCCGAGGCGGGTGGATCATGAGGTCAGGA
AluYb9	9	ALUYB9FS000000010	89.78	GGGCCGGGCGCGGTGGCTCACGCCTGTAATCCCAGCACTTTGGGAGGCCGAGGCGGGTGGATCATGAGGTCAGGA
AluYb9	10	ALUYB9FS000000011	89.52	GGCCGGGCGCGGTGGCTCACGCCTGTAATCCCAGCACTTTGGGAGGCCGAGGCGGGTGGATCATGAGGTCAGGAGA
AluYb9	11	ALUYB9FS000000012	89.26	GCCGGGCGCGGTGGCTCACGCCTGTAATCCCAGCACTTTGGGAGGCCGAGGCGGGTGGATCATGAGGTCAGGAGATC
AluYb9	12	ALUYB9FS000000013	88.98	CCGGGCGCGGTGGCTCACGCCTGTAATCCCAGCACTTTGGGAGGCCGAGGCGGGTGGATCATGAGGTCAGGAGATC
AluYb9	13	ALUYB9FS000000014	88.73	CGGGCGCGGTGGCTCACGCCTGTAATCCCAGCACTTTGGGAGGCCGAGGCGGGTGGATCATGAGGTCAGGAGATCGA
AluYb9	14	ALUYB9FS000000015	88.49	GGGCGCGGTGGCTCACGCCTGTAATCCCAGCACTTTGGGAGGCCGAGGCGGGTGGATCATGAGGTCAGGAGATCGAGA
AluYb9	15	ALUYB9FS000000016	88.49	GGCGCGGTGGCTCACGCCTGTAATCCCAGCACTTTGGGAGGCCGAGGCGGGTGGATCATGAGGTCAGGAGATCGAGAC
AluYb9	16	ALUYB9FS000000017	88.25	GCGCGGTGGCTCACGCCTGTAATCCCAGCACTTTGGGAGGCCGAGGCGGGTGGATCATGAGGTCAGGAGATCGAGACCA
AluYb9	17	ALUYB9FS000000018	87.96	CGCGGTGGCTCACGCCTGTAATCCCAGCACTTTGGGAGGCCGAGGCGGGTGGATCATGAGGTCAGGAGATCGAGACCA
AluYb9	18	ALUYB9FS000000019	87.73	GCGGTGGCTCACGCCTGTAATCCCAGCACTTTGGGAGGCCGAGGCGGGTGGATCATGAGGTCAGGAGATCGAGACCATC
AluYb9	19	ALUYB9FS000000020	87.44	CGGTGGCTCACGCCTGTAATCCCAGCACTTTGGGAGGCCGAGGCGGGTGGATCATGAGGTCAGGAGATCGAGACCATC
AluYb9	20	ALUYB9FS000000021	87.44	GGTGGCTCACGCCTGTAATCCCAGCACTTTGGGAGGCCGAGGCGGGTGGATCATGAGGTCAGGAGATCGAGACCATCC
AluYb9	21	ALUYB9FS000000022	87.21	GTGGCTCACGCCTGTAATCCCAGCACTTTGGGAGGCCGAGGCGGGTGGATCATGAGGTCAGGAGATCGAGACCATCCTG
AluYb9	22	ALUYB9FS000000023	87.51	TGGCTCACGCCTGTAATCCCAGCACTTTGGGAGGCCGAGGCGGGTGGATCATGAGGTCAGGAGATCGAGACCATCCTGGC
AluYb9	23	ALUYB9FS000000024	87.73	GGCTCACGCCTGTAATCCCAGCACTTTGGGAGGCCGAGGCGGGTGGATCATGAGGTCAGGAGATCGAGACCATCCTGGC
AluYb9	24	ALUYB9FS000000025	87	GCTCACGCCTGTAATCCCAGCACTTTGGGAGGCCGAGGCGGGTGGATCATGAGGTCAGGAGATCGAGACCATCCTGGCTA
AluYb9	25	ALUYB9FS000000026	86.69	CTCACGCCTGTAATCCCAGCACTTTGGGAGGCCGAGGCGGGTGGATCATGAGGTCAGGAGATCGAGACCATCCTGGCTA
AluYb9	26	ALUYB9FS000000027	86.18	TCACGCCTGTAATCCCAGCACTTTGGGAGGCCGAGGCGGGTGGATCATGAGGTCAGGAGATCGAGACCATCCTGGCTAA
AluYb9	27	ALUYB9FS000000028	86.38	CACGCCTGTAATCCCAGCACTTTGGGAGGCCGAGGCGGGTGGATCATGAGGTCAGGAGATCGAGACCATCCTGGCTAA
AluYb9	28	ALUYB9FS000000029	86.07	ACGCCTGTAATCCCAGCACTTTGGGAGGCCGAGGCGGGTGGATCATGAGGTCAGGAGATCGAGACCATCCTGGCTAA
AluYb9	29	ALUYB9FS000000030	86.38	CGCCTGTAATCCCAGCACTTTGGGAGGCCGAGGCGGGTGGATCATGAGGTCAGGAGATCGAGACCATCCTGGCTAACA
AluYb9	30	ALUYB9FS000000031	85.86	GCCTGTAATCCCAGCACTTTGGGAGGCCGAGGCGGGTGGATCATGAGGTCAGGAGATCGAGACCATCCTGGCTAACAA
AluYb9	31	ALUYB9FS000000032	85.53	CCTGTAATCCCAGCACTTTGGGAGGCCGAGGCGGGTGGATCATGAGGTCAGGAGATCGAGACCATCCTGGCTAACAA
AluYb9	32	ALUYB9FS000000033	85.53	CTGTAATCCCAGCACTTTGGGAGGCCGAGGCGGGTGGATCATGAGGTCAGGAGATCGAGACCATCCTGGCTAACAAG
AluYb9	33	ALUYB9FS000000034	85.53	TGTAATCCCAGCACTTTGGGAGGCCGAGGCGGGTGGATCATGAGGTCAGGAGATCGAGACCATCCTGGCTAACAAGG
AluYb9	34	ALUYB9FS000000035	85.74	GTAATCCCAGCACTTTGGGAGGCCGAGGCGGGTGGATCATGAGGTCAGGAGATCGAGACCATCCTGGCTAACAAGG
AluYb9	35	ALUYB9FS000000036	85.33	TAATCCCAGCACTTTGGGAGGCCGAGGCGGGTGGATCATGAGGTCAGGAGATCGAGACCATCCTGGCTAACAAGGTGA
AluYb9	36	ALUYB9FS000000037	85.53	AATCCCAGCACTTTGGGAGGCCGAGGCGGGTGGATCATGAGGTCAGGAGATCGAGACCATCCTGGCTAACAAGGTGA
AluYb9	37	ALUYB9FS000000038	85.53	ATCCCAGCACTTTGGGAGGCCGAGGCGGGTGGATCATGAGGTCAGGAGATCGAGACCATCCTGGCTAACAAGGTGAA
AluYb9	38	ALUYB9FS000000039	85.53	TCCCAGCACTTTGGGAGGCCGAGGCGGGTGGATCATGAGGTCAGGAGATCGAGACCATCCTGGCTAACAAGGTGAAA
AluYb9	39	ALUYB9FS000000040	85.74	CCCAGCACTTTGGGAGGCCGAGGCGGGTGGATCATGAGGTCAGGAGATCGAGACCATCCTGGCTAACAAGGTGAAA
AluYb9	177	ALUYB9FS000000178	88.53	GCTACTGGGGAGGCTGAGGCAGGAGAATGGCGTGAACCCGGGAAGCGGAGCTTGCAGTGAGCCGAGATTGCGCCACTGCA
AluYb9	178	ALUYB9FS000000179	88.53	CTACTGGGGAGGCTGAGGCAGGAGAATGGCGTGAACCCGGGAAGCGGAGCTTGCAGTGAGCCGAGATTGCGCCACTGCAG
AluYb9	179	ALUYB9FS000000180	88.02	TACTGGGGAGGCTGAGGCAGGAGAATGGCGTGAACCCGGGAAGCGGAGCTTGCAGTGAGCCGAGATTGCGCCACTGCAGT
AluYb9	180	ALUYB9FS000000181	88.53	ACTGGGGAGGCTGAGGCAGGAGAATGGCGTGAACCCGGGAAGCGGAGCTTGCAGTGAGCCGAGATTGCGCCACTGCAGTC
AluYb9	181	ALUYB9FS000000182	89.05	CTGGGGAGGCTGAGGCAGGAGAATGGCGTGAACCCGGGAAGCGGAGCTTGCAGTGAGCCGAGATTGCGCCACTGCAGTCC
AluYb9	182	ALUYB9FS000000183	89.05	TGGGGAGGCTGAGGCAGGAGAATGGCGTGAACCCGGGAAGCGGAGCTTGCAGTGAGCCGAGATTGCGCCACTGCAGTCCG
AluYb9	183	ALUYB9FS000000184	89.56	GGGGAGGCTGAGGCAGGAGAATGGCGTGAACCCGGGAAGCGGAGCTTGCAGTGAGCCGAGATTGCGCCACTGCAGTCCGC
AluYb9	184	ALUYB9FS000000185	89.05	GGGAGGCTGAGGCAGGAGAATGGCGTGAACCCGGGAAGCGGAGCTTGCAGTGAGCCGAGATTGCGCCACTGCAGTCCGCA
AluYb9	185	ALUYB9FS000000186	89.05	GGAGGCTGAGGCAGGAGAATGGCGTGAACCCGGGAAGCGGAGCTTGCAGTGAGCCGAGATTGCGCCACTGCAGTCCGCAG
AluYb9	186	ALUYB9FS000000187	88.53	GAGGCTGAGGCAGGAGAATGGCGTGAACCCGGGAAGCGGAGCTTGCAGTGAGCCGAGATTGCGCCACTGCAGTCCGCAGT
AluYb9	187	ALUYB9FS000000188	88.53	AGGCTGAGGCAGGAGAATGGCGTGAACCCGGGAAGCGGAGCTTGCAGTGAGCCGAGATTGCGCCACTGCAGTCCGCAGTC
AluYb9	188	ALUYB9FS000000189	89.05	GGCTGAGGCAGGAGAATGGCGTGAACCCGGGAAGCGGAGCTTGCAGTGAGCCGAGATTGCGCCACTGCAGTCCGCAGTCC
AluYb9	189	ALUYB9FS000000190	89.05	GCTGAGGCAGGAGAATGGCGTGAACCCGGGAAGCGGAGCTTGCAGTGAGCCGAGATTGCGCCACTGCAGTCCGCAGTCCG
AluYb9	190	ALUYB9FS000000191	89.05	CTGAGGCAGGAGAATGGCGTGAACCCGGGAAGCGGAGCTTGCAGTGAGCCGAGATTGCGCCACTGCAGTCCGCAGTCCGG
AluYb9	191	ALUYB9FS000000192	89.05	TGAGGCAGGAGAATGGCGTGAACCCGGGAAGCGGAGCTTGCAGTGAGCCGAGATTGCGCCACTGCAGTCCGCAGTCCGGC
AluYb9	192	ALUYB9FS000000193	89.56	GAGGCAGGAGAATGGCGTGAACCCGGGAAGCGGAGCTTGCAGTGAGCCGAGATTGCGCCACTGCAGTCCGCAGTCCGGCC
AluYb9	193	ALUYB9FS000000194	89.29	AGGCAGGAGAATGGCGTGAACCCGGGAAGCGGAGCTTGCAGTGAGCCGAGATTGCGCCACTGCAGTCCGCAGTCCGGCC
AluYb9	194	ALUYB9FS000000195	89.56	GGCAGGAGAATGGCGTGAACCCGGGAAGCGGAGCTTGCAGTGAGCCGAGATTGCGCCACTGCAGTCCGCAGTCCGGCCTG
AluYb9	195	ALUYB9FS000000196	89.56	GCAGGAGAATGGCGTGAACCCGGGAAGCGGAGCTTGCAGTGAGCCGAGATTGCGCCACTGCAGTCCGCAGTCCGGCCTGG
AluYb9	196	ALUYB9FS000000197	89.29	CAGGAGAATGGCGTGAACCCGGGAAGCGGAGCTTGCAGTGAGCCGAGATTGCGCCACTGCAGTCCGCAGTCCGGCCTGG
AluYb9	197	ALUYB9FS000000198	89.01	AGGAGAATGGCGTGAACCCGGGAAGCGGAGCTTGCAGTGAGCCGAGATTGCGCCACTGCAGTCCGCAGTCCGGCCTGG
AluYb9	198	ALUYB9FS000000199	89.81	GGAGAATGGCGTGAACCCGGGAAGCGGAGCTTGCAGTGAGCCGAGATTGCGCCACTGCAGTCCGCAGTCCGGCCTGGGC
AluYb9	199	ALUYB9FS000000200	89.56	GAGAATGGCGTGAACCCGGGAAGCGGAGCTTGCAGTGAGCCGAGATTGCGCCACTGCAGTCCGCAGTCCGGCCTGGGCGA
AluYb9	200	ALUYB9FS000000201	89.29	AGAATGGCGTGAACCCGGGAAGCGGAGCTTGCAGTGAGCCGAGATTGCGCCACTGCAGTCCGCAGTCCGGCCTGGGCGA
AluYb9	201	ALUYB9FS000000202	89.56	GAATGGCGTGAACCCGGGAAGCGGAGCTTGCAGTGAGCCGAGATTGCGCCACTGCAGTCCGCAGTCCGGCCTGGGCGACA
AluYb9	202	ALUYB9FS000000203	89.29	AATGGCGTGAACCCGGGAAGCGGAGCTTGCAGTGAGCCGAGATTGCGCCACTGCAGTCCGCAGTCCGGCCTGGGCGACA
AluYb9	203	ALUYB9FS000000204	89.56	ATGGCGTGAACCCGGGAAGCGGAGCTTGCAGTGAGCCGAGATTGCGCCACTGCAGTCCGCAGTCCGGCCTGGGCGACAGA
AluYb9	204	ALUYB9FS000000205	90.07	TGGCGTGAACCCGGGAAGCGGAGCTTGCAGTGAGCCGAGATTGCGCCACTGCAGTCCGCAGTCCGGCCTGGGCGACAGAG
AluYb9	205	ALUYB9FS000000206	90.58	GGCGTGAACCCGGGAAGCGGAGCTTGCAGTGAGCCGAGATTGCGCCACTGCAGTCCGCAGTCCGGCCTGGGCGACAGAGC
AluYb9	206	ALUYB9FS000000207	90.58	GCGTGAACCCGGGAAGCGGAGCTTGCAGTGAGCCGAGATTGCGCCACTGCAGTCCGCAGTCCGGCCTGGGCGACAGAGCG
AluYb9	207	ALUYB9FS000000208	90.07	CGTGAACCCGGGAAGCGGAGCTTGCAGTGAGCCGAGATTGCGCCACTGCAGTCCGCAGTCCGGCCTGGGCGACAGAGCGA
AluYb9	208	ALUYB9FS000000209	90.07	GTGAACCCGGGAAGCGGAGCTTGCAGTGAGCCGAGATTGCGCCACTGCAGTCCGCAGTCCGGCCTGGGCGACAGAGCGAG
AluYb9	209	ALUYB9FS000000210	89.56	TGAACCCGGGAAGCGGAGCTTGCAGTGAGCCGAGATTGCGCCACTGCAGTCCGCAGTCCGGCCTGGGCGACAGAGCGAGA
AluYb9	210	ALUYB9FS000000211	90.07	GAACCCGGGAAGCGGAGCTTGCAGTGAGCCGAGATTGCGCCACTGCAGTCCGCAGTCCGGCCTGGGCGACAGAGCGAGAC
AluYb9	211	ALUYB9FS000000212	89.81	AACCCGGGAAGCGGAGCTTGCAGTGAGCCGAGATTGCGCCACTGCAGTCCGCAGTCCGGCCTGGGCGACAGAGCGAGAC
AluYb9	212	ALUYB9FS000000213	90.07	ACCCGGGAAGCGGAGCTTGCAGTGAGCCGAGATTGCGCCACTGCAGTCCGCAGTCCGGCCTGGGCGACAGAGCGAGACTC
AluYb9	213	ALUYB9FS000000214	90.58	CCCGGGAAGCGGAGCTTGCAGTGAGCCGAGATTGCGCCACTGCAGTCCGCAGTCCGGCCTGGGCGACAGAGCGAGACTCC
AluYb9	214	ALUYB9FS000000215	90.58	CCGGGAAGCGGAGCTTGCAGTGAGCCGAGATTGCGCCACTGCAGTCCGCAGTCCGGCCTGGGCGACAGAGCGAGACTCCG
AluYb9	215	ALUYB9FS000000216	90.07	CGGGAAGCGGAGCTTGCAGTGAGCCGAGATTGCGCCACTGCAGTCCGCAGTCCGGCCTGGGCGACAGAGCGAGACTCCGT
AluYb9	216	ALUYB9FS000000217	90.07	GGGAAGCGGAGCTTGCAGTGAGCCGAGATTGCGCCACTGCAGTCCGCAGTCCGGCCTGGGCGACAGAGCGAGACTCCGTC
AluYb9	217	ALUYB9FS000000218	89.56	GGAAGCGGAGCTTGCAGTGAGCCGAGATTGCGCCACTGCAGTCCGCAGTCCGGCCTGGGCGACAGAGCGAGACTCCGTCT
L1-Ta	0	L19092FS000000001	87.66	GGGGGAGGAGCCAAGATGGCCGAATAGGAACAGCTCCGGTCTACAGCTCCCAGCGTGAGCGACGCAGAAGACGGTGA
L1-Ta	1	L19092FS000000002	87.13	GGGGAGGAGCCAAGATGGCCGAATAGGAACAGCTCCGGTCTACAGCTCCCAGCGTGAGCGACGCAGAAGACGGTGAT
L1-Ta	2	L19092FS000000003	86.6	GGGAGGAGCCAAGATGGCCGAATAGGAACAGCTCCGGTCTACAGCTCCCAGCGTGAGCGACGCAGAAGACGGTGATT
L1-Ta	3	L19092FS000000004	86.38	GGAGGAGCCAAGATGGCCGAATAGGAACAGCTCCGGTCTACAGCTCCCAGCGTGAGCGACGCAGAAGACGGTGATTTC
L1-Ta	4	L19092FS000000005	86.48	GAGGAGCCAAGATGGCCGAATAGGAACAGCTCCGGTCTACAGCTCCCAGCGTGAGCGACGCAGAAGACGGTGATTTCTGC
L1-Ta	5	L19092FS000000006	85.97	AGGAGCCAAGATGGCCGAATAGGAACAGCTCCGGTCTACAGCTCCCAGCGTGAGCGACGCAGAAGACGGTGATTTCTGCA
L1-Ta	6	L19092FS000000007	85.97	GGAGCCAAGATGGCCGAATAGGAACAGCTCCGGTCTACAGCTCCCAGCGTGAGCGACGCAGAAGACGGTGATTTCTGCAT
L1-Ta	7	L19092FS000000008	85.46	GAGCCAAGATGGCCGAATAGGAACAGCTCCGGTCTACAGCTCCCAGCGTGAGCGACGCAGAAGACGGTGATTTCTGCATT
L1-Ta	8	L19092FS000000009	85.14	AGCCAAGATGGCCGAATAGGAACAGCTCCGGTCTACAGCTCCCAGCGTGAGCGACGCAGAAGACGGTGATTTCTGCATT
L1-Ta	9	L19092FS000000010	85.46	GCCAAGATGGCCGAATAGGAACAGCTCCGGTCTACAGCTCCCAGCGTGAGCGACGCAGAAGACGGTGATTTCTGCATTTC
L1-Ta	10	L19092FS000000011	85.14	CCAAGATGGCCGAATAGGAACAGCTCCGGTCTACAGCTCCCAGCGTGAGCGACGCAGAAGACGGTGATTTCTGCATTTC
L1-Ta	11	L19092FS000000012	84.95	CAAGATGGCCGAATAGGAACAGCTCCGGTCTACAGCTCCCAGCGTGAGCGACGCAGAAGACGGTGATTTCTGCATTTCCA
L1-Ta	12	L19092FS000000013	84.62	AAGATGGCCGAATAGGAACAGCTCCGGTCTACAGCTCCCAGCGTGAGCGACGCAGAAGACGGTGATTTCTGCATTTCCA
L1-Ta	13	L19092FS000000014	84.95	AGATGGCCGAATAGGAACAGCTCCGGTCTACAGCTCCCAGCGTGAGCGACGCAGAAGACGGTGATTTCTGCATTTCCATC
L1-Ta	14	L19092FS000000015	84.95	GATGGCCGAATAGGAACAGCTCCGGTCTACAGCTCCCAGCGTGAGCGACGCAGAAGACGGTGATTTCTGCATTTCCATCT
L1-Ta	15	L19092FS000000016	84.95	ATGGCCGAATAGGAACAGCTCCGGTCTACAGCTCCCAGCGTGAGCGACGCAGAAGACGGTGATTTCTGCATTTCCATCTG
L1-Ta	16	L19092FS000000017	84.95	TGGCCGAATAGGAACAGCTCCGGTCTACAGCTCCCAGCGTGAGCGACGCAGAAGACGGTGATTTCTGCATTTCCATCTGA
L1-Ta	17	L19092FS000000018	85.46	GGCCGAATAGGAACAGCTCCGGTCTACAGCTCCCAGCGTGAGCGACGCAGAAGACGGTGATTTCTGCATTTCCATCTGAG
L1-Ta	18	L19092FS000000019	85.46	GCCGAATAGGAACAGCTCCGGTCTACAGCTCCCAGCGTGAGCGACGCAGAAGACGGTGATTTCTGCATTTCCATCTGAGG
L1-Ta	19	L19092FS000000020	85.14	CCGAATAGGAACAGCTCCGGTCTACAGCTCCCAGCGTGAGCGACGCAGAAGACGGTGATTTCTGCATTTCCATCTGAGG
L1-Ta	20	L19092FS000000021	84.43	CGAATAGGAACAGCTCCGGTCTACAGCTCCCAGCGTGAGCGACGCAGAAGACGGTGATTTCTGCATTTCCATCTGAGGTA
L1-Ta	21	L19092FS000000022	84.43	GAATAGGAACAGCTCCGGTCTACAGCTCCCAGCGTGAGCGACGCAGAAGACGGTGATTTCTGCATTTCCATCTGAGGTAC
L1-Ta	22	L19092FS000000023	84.1	AATAGGAACAGCTCCGGTCTACAGCTCCCAGCGTGAGCGACGCAGAAGACGGTGATTTCTGCATTTCCATCTGAGGTAC
L1-Ta	23	L19092FS000000024	84.62	ATAGGAACAGCTCCGGTCTACAGCTCCCAGCGTGAGCGACGCAGAAGACGGTGATTTCTGCATTTCCATCTGAGGTACC
L1-Ta	24	L19092FS000000025	85.14	TAGGAACAGCTCCGGTCTACAGCTCCCAGCGTGAGCGACGCAGAAGACGGTGATTTCTGCATTTCCATCTGAGGTACCG
L1-Ta	25	L19092FS000000026	85.33	AGGAACAGCTCCGGTCTACAGCTCCCAGCGTGAGCGACGCAGAAGACGGTGATTTCTGCATTTCCATCTGAGGTACCG
L1-Ta	26	L19092FS000000027	85.86	GGAACAGCTCCGGTCTACAGCTCCCAGCGTGAGCGACGCAGAAGACGGTGATTTCTGCATTTCCATCTGAGGTACCGG
L1-Ta	27	L19092FS000000028	85.86	GAACAGCTCCGGTCTACAGCTCCCAGCGTGAGCGACGCAGAAGACGGTGATTTCTGCATTTCCATCTGAGGTACCGGG
L1-Ta	28	L19092FS000000029	85.53	AACAGCTCCGGTCTACAGCTCCCAGCGTGAGCGACGCAGAAGACGGTGATTTCTGCATTTCCATCTGAGGTACCGGG
L1-Ta	29	L19092FS000000030	85.53	ACAGCTCCGGTCTACAGCTCCCAGCGTGAGCGACGCAGAAGACGGTGATTTCTGCATTTCCATCTGAGGTACCGGGT
L1-Ta	30	L19092FS000000031	85.66	CAGCTCCGGTCTACAGCTCCCAGCGTGAGCGACGCAGAAGACGGTGATTTCTGCATTTCCATCTGAGGTACCGGGTTCA
L1-Ta	31	L19092FS000000032	85.33	AGCTCCGGTCTACAGCTCCCAGCGTGAGCGACGCAGAAGACGGTGATTTCTGCATTTCCATCTGAGGTACCGGGTTCA
L1-Ta	32	L19092FS000000033	85.66	GCTCCGGTCTACAGCTCCCAGCGTGAGCGACGCAGAAGACGGTGATTTCTGCATTTCCATCTGAGGTACCGGGTTCATC
L1-Ta	33	L19092FS000000034	85.33	CTCCGGTCTACAGCTCCCAGCGTGAGCGACGCAGAAGACGGTGATTTCTGCATTTCCATCTGAGGTACCGGGTTCATC
L1-Ta	34	L19092FS000000035	84.95	TCCGGTCTACAGCTCCCAGCGTGAGCGACGCAGAAGACGGTGATTTCTGCATTTCCATCTGAGGTACCGGGTTCATCTCA
L1-Ta	35	L19092FS000000036	85.14	CCGGTCTACAGCTCCCAGCGTGAGCGACGCAGAAGACGGTGATTTCTGCATTTCCATCTGAGGTACCGGGTTCATCTCA
L1-Ta	36	L19092FS000000037	85.14	CGGTCTACAGCTCCCAGCGTGAGCGACGCAGAAGACGGTGATTTCTGCATTTCCATCTGAGGTACCGGGTTCATCTCAC
L1-Ta	37	L19092FS000000038	84.43	GGTCTACAGCTCCCAGCGTGAGCGACGCAGAAGACGGTGATTTCTGCATTTCCATCTGAGGTACCGGGTTCATCTCACTA
L1-Ta	38	L19092FS000000039	84.43	GTCTACAGCTCCCAGCGTGAGCGACGCAGAAGACGGTGATTTCTGCATTTCCATCTGAGGTACCGGGTTCATCTCACTAG
L1-Ta	39	L19092FS000000040	84.43	TCTACAGCTCCCAGCGTGAGCGACGCAGAAGACGGTGATTTCTGCATTTCCATCTGAGGTACCGGGTTCATCTCACTAGG
L1-Ta	5901	L19092FS000005902	80.33	TGGGAGATATACCTAATGCTAGATGACACATTAGTGGGTGCAGCGCACCAGCATGGCACATGTATACATATGTAACTAAC
L1-Ta	5902	L19092FS000005903	80.85	GGGAGATATACCTAATGCTAGATGACACATTAGTGGGTGCAGCGCACCAGCATGGCACATGTATACATATGTAACTAACC
L1-Ta	5903	L19092FS000005904	80.33	GGAGATATACCTAATGCTAGATGACACATTAGTGGGTGCAGCGCACCAGCATGGCACATGTATACATATGTAACTAACCT
L1-Ta	5904	L19092FS000005905	80.33	GAGATATACCTAATGCTAGATGACACATTAGTGGGTGCAGCGCACCAGCATGGCACATGTATACATATGTAACTAACCTG
L1-Ta	5905	L19092FS000005906	80.33	AGATATACCTAATGCTAGATGACACATTAGTGGGTGCAGCGCACCAGCATGGCACATGTATACATATGTAACTAACCTGC
L1-Ta	5906	L19092FS000005907	80.33	GATATACCTAATGCTAGATGACACATTAGTGGGTGCAGCGCACCAGCATGGCACATGTATACATATGTAACTAACCTGCA
L1-Ta	5907	L19092FS000005908	80.33	ATATACCTAATGCTAGATGACACATTAGTGGGTGCAGCGCACCAGCATGGCACATGTATACATATGTAACTAACCTGCAC
L1-Ta	5908	L19092FS000005909	80.33	TATACCTAATGCTAGATGACACATTAGTGGGTGCAGCGCACCAGCATGGCACATGTATACATATGTAACTAACCTGCACA
L1-Ta	5909	L19092FS000005910	80.33	ATACCTAATGCTAGATGACACATTAGTGGGTGCAGCGCACCAGCATGGCACATGTATACATATGTAACTAACCTGCACAA
L1-Ta	5910	L19092FS000005911	80.33	TACCTAATGCTAGATGACACATTAGTGGGTGCAGCGCACCAGCATGGCACATGTATACATATGTAACTAACCTGCACAAT
L1-Ta	5911	L19092FS000005912	80.85	ACCTAATGCTAGATGACACATTAGTGGGTGCAGCGCACCAGCATGGCACATGTATACATATGTAACTAACCTGCACAATG
L1-Ta	5912	L19092FS000005913	80.85	CCTAATGCTAGATGACACATTAGTGGGTGCAGCGCACCAGCATGGCACATGTATACATATGTAACTAACCTGCACAATGT
L1-Ta	5913	L19092FS000005914	80.85	CTAATGCTAGATGACACATTAGTGGGTGCAGCGCACCAGCATGGCACATGTATACATATGTAACTAACCTGCACAATGTG
L1-Ta	5914	L19092FS000005915	80.85	TAATGCTAGATGACACATTAGTGGGTGCAGCGCACCAGCATGGCACATGTATACATATGTAACTAACCTGCACAATGTGC
L1-Ta	5915	L19092FS000005916	80.85	AATGCTAGATGACACATTAGTGGGTGCAGCGCACCAGCATGGCACATGTATACATATGTAACTAACCTGCACAATGTGCA
L1-Ta	5916	L19092FS000005917	81.36	ATGCTAGATGACACATTAGTGGGTGCAGCGCACCAGCATGGCACATGTATACATATGTAACTAACCTGCACAATGTGCAC
L1-Ta	5917	L19092FS000005918	81.36	TGCTAGATGACACATTAGTGGGTGCAGCGCACCAGCATGGCACATGTATACATATGTAACTAACCTGCACAATGTGCACA
L1-Ta	5918	L19092FS000005919	81.36	GCTAGATGACACATTAGTGGGTGCAGCGCACCAGCATGGCACATGTATACATATGTAACTAACCTGCACAATGTGCACAT
L1-Ta	5919	L19092FS000005920	81.36	CTAGATGACACATTAGTGGGTGCAGCGCACCAGCATGGCACATGTATACATATGTAACTAACCTGCACAATGTGCACATG
L1-Ta	5920	L19092FS000005921	80.85	TAGATGACACATTAGTGGGTGCAGCGCACCAGCATGGCACATGTATACATATGTAACTAACCTGCACAATGTGCACATGT
L1-Ta	5921	L19092FS000005922	80.85	AGATGACACATTAGTGGGTGCAGCGCACCAGCATGGCACATGTATACATATGTAACTAACCTGCACAATGTGCACATGTA
L1-Ta	5922	L19092FS000005923	81.36	GATGACACATTAGTGGGTGCAGCGCACCAGCATGGCACATGTATACATATGTAACTAACCTGCACAATGTGCACATGTAC
L1-Ta	5923	L19092FS000005924	81.36	ATGACACATTAGTGGGTGCAGCGCACCAGCATGGCACATGTATACATATGTAACTAACCTGCACAATGTGCACATGTACC
L1-Ta	5924	L19092FS000005925	81.87	TGACACATTAGTGGGTGCAGCGCACCAGCATGGCACATGTATACATATGTAACTAACCTGCACAATGTGCACATGTACCC
L1-Ta	5925	L19092FS000005926	81.87	GACACATTAGTGGGTGCAGCGCACCAGCATGGCACATGTATACATATGTAACTAACCTGCACAATGTGCACATGTACCCT
L1-Ta	5926	L19092FS000005927	81.36	ACACATTAGTGGGTGCAGCGCACCAGCATGGCACATGTATACATATGTAACTAACCTGCACAATGTGCACATGTACCCTA
L1-Ta	5927	L19092FS000005928	81.36	CACATTAGTGGGTGCAGCGCACCAGCATGGCACATGTATACATATGTAACTAACCTGCACAATGTGCACATGTACCCTAA
L1-Ta	5928	L19092FS000005929	80.85	ACATTAGTGGGTGCAGCGCACCAGCATGGCACATGTATACATATGTAACTAACCTGCACAATGTGCACATGTACCCTAAA
L1-Ta	5929	L19092FS000005930	80.85	CATTAGTGGGTGCAGCGCACCAGCATGGCACATGTATACATATGTAACTAACCTGCACAATGTGCACATGTACCCTAAAA
L1-Ta	5930	L19092FS000005931	80.85	ATTAGTGGGTGCAGCGCACCAGCATGGCACATGTATACATATGTAACTAACCTGCACAATGTGCACATGTACCCTAAAAC
L1-Ta	5931	L19092FS000005932	80.85	TTAGTGGGTGCAGCGCACCAGCATGGCACATGTATACATATGTAACTAACCTGCACAATGTGCACATGTACCCTAAAACT
L1-Ta	5932	L19092FS000005933	80.85	TAGTGGGTGCAGCGCACCAGCATGGCACATGTATACATATGTAACTAACCTGCACAATGTGCACATGTACCCTAAAACTT
L1-Ta	5933	L19092FS000005934	80.85	AGTGGGTGCAGCGCACCAGCATGGCACATGTATACATATGTAACTAACCTGCACAATGTGCACATGTACCCTAAAACTTA
L1-Ta	5934	L19092FS000005935	81.36	GTGGGTGCAGCGCACCAGCATGGCACATGTATACATATGTAACTAACCTGCACAATGTGCACATGTACCCTAAAACTTAG
L1-Ta	5935	L19092FS000005936	80.85	TGGGTGCAGCGCACCAGCATGGCACATGTATACATATGTAACTAACCTGCACAATGTGCACATGTACCCTAAAACTTAGA
L1-Ta	5936	L19092FS000005937	81.36	GGGTGCAGCGCACCAGCATGGCACATGTATACATATGTAACTAACCTGCACAATGTGCACATGTACCCTAAAACTTAGAG
L1-Ta	5937	L19092FS000005938	80.85	GGTGCAGCGCACCAGCATGGCACATGTATACATATGTAACTAACCTGCACAATGTGCACATGTACCCTAAAACTTAGAGT
L1-Ta	5938	L19092FS000005939	80.33	GTGCAGCGCACCAGCATGGCACATGTATACATATGTAACTAACCTGCACAATGTGCACATGTACCCTAAAACTTAGAGTA
L1-Ta	5939	L19092FS000005940	79.82	TGCAGCGCACCAGCATGGCACATGTATACATATGTAACTAACCTGCACAATGTGCACATGTACCCTAAAACTTAGAGTAT
L1-Ta	5940	L19092FS000005941	79.82	GCAGCGCACCAGCATGGCACATGTATACATATGTAACTAACCTGCACAATGTGCACATGTACCCTAAAACTTAGAGTATA
L1-Ta	5941	L19092FS000005942	79.31	CAGCGCACCAGCATGGCACATGTATACATATGTAACTAACCTGCACAATGTGCACATGTACCCTAAAACTTAGAGTATAA
LTR_7Y	0	LTR27FS000000001	88.53	GCAGCCTCCCTGTGAGAGCAGCAGGAGGCAGCCAATGCCTAGGTAGGCAGGGGCAGGTCCCTGTGAAACCTCACCTCCAG
LTR_7Y	1	LTR27FS000000002	88.25	CAGCCTCCCTGTGAGAGCAGCAGGAGGCAGCCAATGCCTAGGTAGGCAGGGGCAGGTCCCTGTGAAACCTCACCTCCAG
LTR_7Y	2	LTR27FS000000003	87.96	AGCCTCCCTGTGAGAGCAGCAGGAGGCAGCCAATGCCTAGGTAGGCAGGGGCAGGTCCCTGTGAAACCTCACCTCCAG
LTR_7Y	3	LTR27FS000000004	88.77	GCCTCCCTGTGAGAGCAGCAGGAGGCAGCCAATGCCTAGGTAGGCAGGGGCAGGTCCCTGTGAAACCTCACCTCCAGGC
LTR_7Y	4	LTR27FS000000005	88.49	CCTCCCTGTGAGAGCAGCAGGAGGCAGCCAATGCCTAGGTAGGCAGGGGCAGGTCCCTGTGAAACCTCACCTCCAGGC
LTR_7Y	5	LTR27FS000000006	88.49	CTCCCTGTGAGAGCAGCAGGAGGCAGCCAATGCCTAGGTAGGCAGGGGCAGGTCCCTGTGAAACCTCACCTCCAGGCC
LTR_7Y	6	LTR27FS000000007	88.25	TCCCTGTGAGAGCAGCAGGAGGCAGCCAATGCCTAGGTAGGCAGGGGCAGGTCCCTGTGAAACCTCACCTCCAGGCCGA
LTR_7Y	7	LTR27FS000000008	88.49	CCCTGTGAGAGCAGCAGGAGGCAGCCAATGCCTAGGTAGGCAGGGGCAGGTCCCTGTGAAACCTCACCTCCAGGCCGA
LTR_7Y	8	LTR27FS000000009	87.96	CCTGTGAGAGCAGCAGGAGGCAGCCAATGCCTAGGTAGGCAGGGGCAGGTCCCTGTGAAACCTCACCTCCAGGCCGAA
LTR_7Y	9	LTR27FS000000010	87.73	CTGTGAGAGCAGCAGGAGGCAGCCAATGCCTAGGTAGGCAGGGGCAGGTCCCTGTGAAACCTCACCTCCAGGCCGAAGA
LTR_7Y	10	LTR27FS000000011	87.51	TGTGAGAGCAGCAGGAGGCAGCCAATGCCTAGGTAGGCAGGGGCAGGTCCCTGTGAAACCTCACCTCCAGGCCGAAGACA
LTR_7Y	11	LTR27FS000000012	87.73	GTGAGAGCAGCAGGAGGCAGCCAATGCCTAGGTAGGCAGGGGCAGGTCCCTGTGAAACCTCACCTCCAGGCCGAAGACA
LTR_7Y	12	LTR27FS000000013	88.02	TGAGAGCAGCAGGAGGCAGCCAATGCCTAGGTAGGCAGGGGCAGGTCCCTGTGAAACCTCACCTCCAGGCCGAAGACAGC
LTR_7Y	13	LTR27FS000000014	88.25	GAGAGCAGCAGGAGGCAGCCAATGCCTAGGTAGGCAGGGGCAGGTCCCTGTGAAACCTCACCTCCAGGCCGAAGACAGC
LTR_7Y	14	LTR27FS000000015	87.96	AGAGCAGCAGGAGGCAGCCAATGCCTAGGTAGGCAGGGGCAGGTCCCTGTGAAACCTCACCTCCAGGCCGAAGACAGC
LTR_7Y	15	LTR27FS000000016	87.96	GAGCAGCAGGAGGCAGCCAATGCCTAGGTAGGCAGGGGCAGGTCCCTGTGAAACCTCACCTCCAGGCCGAAGACAGCT
LTR_7Y	16	LTR27FS000000017	87.66	AGCAGCAGGAGGCAGCCAATGCCTAGGTAGGCAGGGGCAGGTCCCTGTGAAACCTCACCTCCAGGCCGAAGACAGCT
LTR_7Y	17	LTR27FS000000018	87.44	GCAGCAGGAGGCAGCCAATGCCTAGGTAGGCAGGGGCAGGTCCCTGTGAAACCTCACCTCCAGGCCGAAGACAGCTTA
LTR_7Y	18	LTR27FS000000019	87.13	CAGCAGGAGGCAGCCAATGCCTAGGTAGGCAGGGGCAGGTCCCTGTGAAACCTCACCTCCAGGCCGAAGACAGCTTA
LTR_7Y	19	LTR27FS000000020	86.82	AGCAGGAGGCAGCCAATGCCTAGGTAGGCAGGGGCAGGTCCCTGTGAAACCTCACCTCCAGGCCGAAGACAGCTTA
LTR_7Y	20	LTR27FS000000021	86.82	GCAGGAGGCAGCCAATGCCTAGGTAGGCAGGGGCAGGTCCCTGTGAAACCTCACCTCCAGGCCGAAGACAGCTTAA
LTR_7Y	21	LTR27FS000000022	86.5	CAGGAGGCAGCCAATGCCTAGGTAGGCAGGGGCAGGTCCCTGTGAAACCTCACCTCCAGGCCGAAGACAGCTTAA
LTR_7Y	22	LTR27FS000000023	86.17	AGGAGGCAGCCAATGCCTAGGTAGGCAGGGGCAGGTCCCTGTGAAACCTCACCTCCAGGCCGAAGACAGCTTAA
LTR_7Y	23	LTR27FS000000024	86.17	GGAGGCAGCCAATGCCTAGGTAGGCAGGGGCAGGTCCCTGTGAAACCTCACCTCCAGGCCGAAGACAGCTTAAA
LTR_7Y	24	LTR27FS000000025	85.95	GAGGCAGCCAATGCCTAGGTAGGCAGGGGCAGGTCCCTGTGAAACCTCACCTCCAGGCCGAAGACAGCTTAAATC
LTR_7Y	25	LTR27FS000000026	85.61	AGGCAGCCAATGCCTAGGTAGGCAGGGGCAGGTCCCTGTGAAACCTCACCTCCAGGCCGAAGACAGCTTAAATC
LTR_7Y	26	LTR27FS000000027	86.17	GGCAGCCAATGCCTAGGTAGGCAGGGGCAGGTCCCTGTGAAACCTCACCTCCAGGCCGAAGACAGCTTAAATCC
LTR_7Y	27	LTR27FS000000028	85.74	GCAGCCAATGCCTAGGTAGGCAGGGGCAGGTCCCTGTGAAACCTCACCTCCAGGCCGAAGACAGCTTAAATCCTGA
LTR_7Y	28	LTR27FS000000029	85.4	CAGCCAATGCCTAGGTAGGCAGGGGCAGGTCCCTGTGAAACCTCACCTCCAGGCCGAAGACAGCTTAAATCCTGA
LTR_7Y	29	LTR27FS000000030	85.06	AGCCAATGCCTAGGTAGGCAGGGGCAGGTCCCTGTGAAACCTCACCTCCAGGCCGAAGACAGCTTAAATCCTGA
LTR_7Y	30	LTR27FS000000031	85.06	GCCAATGCCTAGGTAGGCAGGGGCAGGTCCCTGTGAAACCTCACCTCCAGGCCGAAGACAGCTTAAATCCTGAA
LTR_7Y	31	LTR27FS000000032	84.71	CCAATGCCTAGGTAGGCAGGGGCAGGTCCCTGTGAAACCTCACCTCCAGGCCGAAGACAGCTTAAATCCTGAA
LTR_7Y	32	LTR27FS000000033	84.14	CAATGCCTAGGTAGGCAGGGGCAGGTCCCTGTGAAACCTCACCTCCAGGCCGAAGACAGCTTAAATCCTGAAA
LTR_7Y	33	LTR27FS000000034	83.77	AATGCCTAGGTAGGCAGGGGCAGGTCCCTGTGAAACCTCACCTCCAGGCCGAAGACAGCTTAAATCCTGAAA
LTR_7Y	34	LTR27FS000000035	84.71	ATGCCTAGGTAGGCAGGGGCAGGTCCCTGTGAAACCTCACCTCCAGGCCGAAGACAGCTTAAATCCTGAAAGC
LTR_7Y	35	LTR27FS000000036	85.06	TGCCTAGGTAGGCAGGGGCAGGTCCCTGTGAAACCTCACCTCCAGGCCGAAGACAGCTTAAATCCTGAAAGCCA
LTR_7Y	36	LTR27FS000000037	85.27	GCCTAGGTAGGCAGGGGCAGGTCCCTGTGAAACCTCACCTCCAGGCCGAAGACAGCTTAAATCCTGAAAGCCA
LTR_7Y	37	LTR27FS000000038	84.91	CCTAGGTAGGCAGGGGCAGGTCCCTGTGAAACCTCACCTCCAGGCCGAAGACAGCTTAAATCCTGAAAGCCA
LTR_7Y	38	LTR27FS000000039	84.34	CTAGGTAGGCAGGGGCAGGTCCCTGTGAAACCTCACCTCCAGGCCGAAGACAGCTTAAATCCTGAAAGCCAA
LTR_7Y	39	LTR27FS000000040	84.71	TAGGTAGGCAGGGGCAGGTCCCTGTGAAACCTCACCTCCAGGCCGAAGACAGCTTAAATCCTGAAAGCCAAGC
LTR_7Y	515	LTR27FS000000516	89.01	AAGCCAGACTTGGCCTGGGAAGGCCAACTGGGCAGGGCACCTCCTGCGGCAGATAGCATGCCCTGGGCAAGGCCTCTG
LTR_7Y	516	LTR27FS000000517	89.56	AGCCAGACTTGGCCTGGGAAGGCCAACTGGGCAGGGCACCTCCTGCGGCAGATAGCATGCCCTGGGCAAGGCCTCTGGCA
LTR_7Y	517	LTR27FS000000518	89.56	GCCAGACTTGGCCTGGGAAGGCCAACTGGGCAGGGCACCTCCTGCGGCAGATAGCATGCCCTGGGCAAGGCCTCTGGCAT
LTR_7Y	518	LTR27FS000000519	89.56	CCAGACTTGGCCTGGGAAGGCCAACTGGGCAGGGCACCTCCTGCGGCAGATAGCATGCCCTGGGCAAGGCCTCTGGCATC
LTR_7Y	519	LTR27FS000000520	89.56	CAGACTTGGCCTGGGAAGGCCAACTGGGCAGGGCACCTCCTGCGGCAGATAGCATGCCCTGGGCAAGGCCTCTGGCATCG
LTR_7Y	520	LTR27FS000000521	89.56	AGACTTGGCCTGGGAAGGCCAACTGGGCAGGGCACCTCCTGCGGCAGATAGCATGCCCTGGGCAAGGCCTCTGGCATCGC
LTR_7Y	521	LTR27FS000000522	90.07	GACTTGGCCTGGGAAGGCCAACTGGGCAGGGCACCTCCTGCGGCAGATAGCATGCCCTGGGCAAGGCCTCTGGCATCGCC
LTR_7Y	522	LTR27FS000000523	89.56	ACTTGGCCTGGGAAGGCCAACTGGGCAGGGCACCTCCTGCGGCAGATAGCATGCCCTGGGCAAGGCCTCTGGCATCGCCA
LTR_7Y	523	LTR27FS000000524	90.07	CTTGGCCTGGGAAGGCCAACTGGGCAGGGCACCTCCTGCGGCAGATAGCATGCCCTGGGCAAGGCCTCTGGCATCGCCAG
LTR_7Y	524	LTR27FS000000525	90.07	TTGGCCTGGGAAGGCCAACTGGGCAGGGCACCTCCTGCGGCAGATAGCATGCCCTGGGCAAGGCCTCTGGCATCGCCAGC
LTR_7Y	525	LTR27FS000000526	90.58	TGGCCTGGGAAGGCCAACTGGGCAGGGCACCTCCTGCGGCAGATAGCATGCCCTGGGCAAGGCCTCTGGCATCGCCAGCC
LTR_7Y	526	LTR27FS000000527	90.58	GGCCTGGGAAGGCCAACTGGGCAGGGCACCTCCTGCGGCAGATAGCATGCCCTGGGCAAGGCCTCTGGCATCGCCAGCCA
LTR_7Y	527	LTR27FS000000528	90.58	GCCTGGGAAGGCCAACTGGGCAGGGCACCTCCTGCGGCAGATAGCATGCCCTGGGCAAGGCCTCTGGCATCGCCAGCCAG
LTR_7Y	528	LTR27FS000000529	90.07	CCTGGGAAGGCCAACTGGGCAGGGCACCTCCTGCGGCAGATAGCATGCCCTGGGCAAGGCCTCTGGCATCGCCAGCCAGA
LTR_7Y	529	LTR27FS000000530	89.56	CTGGGAAGGCCAACTGGGCAGGGCACCTCCTGCGGCAGATAGCATGCCCTGGGCAAGGCCTCTGGCATCGCCAGCCAGAA
LTR_7Y	530	LTR27FS000000531	89.56	TGGGAAGGCCAACTGGGCAGGGCACCTCCTGCGGCAGATAGCATGCCCTGGGCAAGGCCTCTGGCATCGCCAGCCAGAAG
LTR_7Y	531	LTR27FS000000532	89.56	GGGAAGGCCAACTGGGCAGGGCACCTCCTGCGGCAGATAGCATGCCCTGGGCAAGGCCTCTGGCATCGCCAGCCAGAAGT
LTR_7Y	532	LTR27FS000000533	89.56	GGAAGGCCAACTGGGCAGGGCACCTCCTGCGGCAGATAGCATGCCCTGGGCAAGGCCTCTGGCATCGCCAGCCAGAAGTC
LTR_7Y	533	LTR27FS000000534	89.56	GAAGGCCAACTGGGCAGGGCACCTCCTGCGGCAGATAGCATGCCCTGGGCAAGGCCTCTGGCATCGCCAGCCAGAAGTCC
LTR_7Y	534	LTR27FS000000535	89.56	AAGGCCAACTGGGCAGGGCACCTCCTGCGGCAGATAGCATGCCCTGGGCAAGGCCTCTGGCATCGCCAGCCAGAAGTCCC
LTR_7Y	535	LTR27FS000000536	89.56	AGGCCAACTGGGCAGGGCACCTCCTGCGGCAGATAGCATGCCCTGGGCAAGGCCTCTGGCATCGCCAGCCAGAAGTCCCT
LTR_7Y	536	LTR27FS000000537	90.07	GGCCAACTGGGCAGGGCACCTCCTGCGGCAGATAGCATGCCCTGGGCAAGGCCTCTGGCATCGCCAGCCAGAAGTCCCTG
LTR_7Y	537	LTR27FS000000538	89.56	GCCAACTGGGCAGGGCACCTCCTGCGGCAGATAGCATGCCCTGGGCAAGGCCTCTGGCATCGCCAGCCAGAAGTCCCTGA
LTR_7Y	538	LTR27FS000000539	89.56	CCAACTGGGCAGGGCACCTCCTGCGGCAGATAGCATGCCCTGGGCAAGGCCTCTGGCATCGCCAGCCAGAAGTCCCTGAC
LTR_7Y	539	LTR27FS000000540	89.05	CAACTGGGCAGGGCACCTCCTGCGGCAGATAGCATGCCCTGGGCAAGGCCTCTGGCATCGCCAGCCAGAAGTCCCTGACT
LTR_7Y	540	LTR27FS000000541	89.05	AACTGGGCAGGGCACCTCCTGCGGCAGATAGCATGCCCTGGGCAAGGCCTCTGGCATCGCCAGCCAGAAGTCCCTGACTG
LTR_7Y	541	LTR27FS000000542	89.56	ACTGGGCAGGGCACCTCCTGCGGCAGATAGCATGCCCTGGGCAAGGCCTCTGGCATCGCCAGCCAGAAGTCCCTGACTGG
LTR_7Y	542	LTR27FS000000543	90.07	CTGGGCAGGGCACCTCCTGCGGCAGATAGCATGCCCTGGGCAAGGCCTCTGGCATCGCCAGCCAGAAGTCCCTGACTGGC
LTR_7Y	543	LTR27FS000000544	89.56	TGGGCAGGGCACCTCCTGCGGCAGATAGCATGCCCTGGGCAAGGCCTCTGGCATCGCCAGCCAGAAGTCCCTGACTGGCA
LTR_7Y	544	LTR27FS000000545	89.56	GGGCAGGGCACCTCCTGCGGCAGATAGCATGCCCTGGGCAAGGCCTCTGGCATCGCCAGCCAGAAGTCCCTGACTGGCAA
LTR_7Y	545	LTR27FS000000546	89.05	GGCAGGGCACCTCCTGCGGCAGATAGCATGCCCTGGGCAAGGCCTCTGGCATCGCCAGCCAGAAGTCCCTGACTGGCAAA
LTR_7Y	546	LTR27FS000000547	89.05	GCAGGGCACCTCCTGCGGCAGATAGCATGCCCTGGGCAAGGCCTCTGGCATCGCCAGCCAGAAGTCCCTGACTGGCAAAG
LTR_7Y	547	LTR27FS000000548	89.05	CAGGGCACCTCCTGCGGCAGATAGCATGCCCTGGGCAAGGCCTCTGGCATCGCCAGCCAGAAGTCCCTGACTGGCAAAGG
LTR_7Y	548	LTR27FS000000549	89.05	AGGGCACCTCCTGCGGCAGATAGCATGCCCTGGGCAAGGCCTCTGGCATCGCCAGCCAGAAGTCCCTGACTGGCAAAGGG
LTR_7Y	549	LTR27FS000000550	89.05	GGGCACCTCCTGCGGCAGATAGCATGCCCTGGGCAAGGCCTCTGGCATCGCCAGCCAGAAGTCCCTGACTGGCAAAGGGA
LTR_7Y	550	LTR27FS000000551	89.05	GGCACCTCCTGCGGCAGATAGCATGCCCTGGGCAAGGCCTCTGGCATCGCCAGCCAGAAGTCCCTGACTGGCAAAGGGAC
LTR_7Y	551	LTR27FS000000552	89.05	GCACCTCCTGCGGCAGATAGCATGCCCTGGGCAAGGCCTCTGGCATCGCCAGCCAGAAGTCCCTGACTGGCAAAGGGACC
LTR_7Y	552	LTR27FS000000553	89.05	CACCTCCTGCGGCAGATAGCATGCCCTGGGCAAGGCCTCTGGCATCGCCAGCCAGAAGTCCCTGACTGGCAAAGGGACCG
LTR_7Y	553	LTR27FS000000554	88.53	ACCTCCTGCGGCAGATAGCATGCCCTGGGCAAGGCCTCTGGCATCGCCAGCCAGAAGTCCCTGACTGGCAAAGGGACCGA
LTR_7Y	554	LTR27FS000000555	89.05	CCTCCTGCGGCAGATAGCATGCCCTGGGCAAGGCCTCTGGCATCGCCAGCCAGAAGTCCCTGACTGGCAAAGGGACCGAG
LTR_7Y	555	LTR27FS000000556	88.53	CTCCTGCGGCAGATAGCATGCCCTGGGCAAGGCCTCTGGCATCGCCAGCCAGAAGTCCCTGACTGGCAAAGGGACCGAGA
LTR5_Hs	0	LTR5_HSFS000000001	78.96	AAGGGGGAAATGTGGGGAAAAGCAAGAGAGATCAGATTGTTACTGTGTCTGTGTAGAAAGAAGTAGACATAGGA
LTR5_Hs	1	LTR5_HSFS000000002	79.39	AGGGGGAAATGTGGGGAAAAGCAAGAGAGATCAGATTGTTACTGTGTCTGTGTAGAAAGAAGTAGACATAGGAGA
LTR5_Hs	2	LTR5_HSFS000000003	79.94	GGGGGAAATGTGGGGAAAAGCAAGAGAGATCAGATTGTTACTGTGTCTGTGTAGAAAGAAGTAGACATAGGAGAC
LTR5_Hs	3	LTR5_HSFS000000004	79.8	GGGGAAATGTGGGGAAAAGCAAGAGAGATCAGATTGTTACTGTGTCTGTGTAGAAAGAAGTAGACATAGGAGACTC
LTR5_Hs	4	LTR5_HSFS000000005	79.68	GGGAAATGTGGGGAAAAGCAAGAGAGATCAGATTGTTACTGTGTCTGTGTAGAAAGAAGTAGACATAGGAGACTCCA
LTR5_Hs	5	LTR5_HSFS000000006	79.14	GGAAATGTGGGGAAAAGCAAGAGAGATCAGATTGTTACTGTGTCTGTGTAGAAAGAAGTAGACATAGGAGACTCCAT
LTR5_Hs	6	LTR5_HSFS000000007	78.61	GAAATGTGGGGAAAAGCAAGAGAGATCAGATTGTTACTGTGTCTGTGTAGAAAGAAGTAGACATAGGAGACTCCATT
LTR5_Hs	7	LTR5_HSFS000000008	78.19	AAATGTGGGGAAAAGCAAGAGAGATCAGATTGTTACTGTGTCTGTGTAGAAAGAAGTAGACATAGGAGACTCCATT
LTR5_Hs	8	LTR5_HSFS000000009	78.19	AATGTGGGGAAAAGCAAGAGAGATCAGATTGTTACTGTGTCTGTGTAGAAAGAAGTAGACATAGGAGACTCCATTT
LTR5_Hs	9	LTR5_HSFS000000010	78.61	ATGTGGGGAAAAGCAAGAGAGATCAGATTGTTACTGTGTCTGTGTAGAAAGAAGTAGACATAGGAGACTCCATTTTG
LTR5_Hs	10	LTR5_HSFS000000011	78.61	TGTGGGGAAAAGCAAGAGAGATCAGATTGTTACTGTGTCTGTGTAGAAAGAAGTAGACATAGGAGACTCCATTTTGT
LTR5_Hs	11	LTR5_HSFS000000012	78.73	GTGGGGAAAAGCAAGAGAGATCAGATTGTTACTGTGTCTGTGTAGAAAGAAGTAGACATAGGAGACTCCATTTTGT
LTR5_Hs	12	LTR5_HSFS000000013	78.08	TGGGGAAAAGCAAGAGAGATCAGATTGTTACTGTGTCTGTGTAGAAAGAAGTAGACATAGGAGACTCCATTTTGTTA
LTR5_Hs	13	LTR5_HSFS000000014	78.19	GGGGAAAAGCAAGAGAGATCAGATTGTTACTGTGTCTGTGTAGAAAGAAGTAGACATAGGAGACTCCATTTTGTTA
LTR5_Hs	14	LTR5_HSFS000000015	78.08	GGGAAAAGCAAGAGAGATCAGATTGTTACTGTGTCTGTGTAGAAAGAAGTAGACATAGGAGACTCCATTTTGTTATG
LTR5_Hs	15	LTR5_HSFS000000016	77.45	GGAAAAGCAAGAGAGATCAGATTGTTACTGTGTCTGTGTAGAAAGAAGTAGACATAGGAGACTCCATTTTGTTATGTA
LTR5_Hs	16	LTR5_HSFS000000017	77.45	GAAAAGCAAGAGAGATCAGATTGTTACTGTGTCTGTGTAGAAAGAAGTAGACATAGGAGACTCCATTTTGTTATGTAC
LTR5_Hs	17	LTR5_HSFS000000018	77.01	AAAAGCAAGAGAGATCAGATTGTTACTGTGTCTGTGTAGAAAGAAGTAGACATAGGAGACTCCATTTTGTTATGTAC
LTR5_Hs	18	LTR5_HSFS000000019	76.92	AAAGCAAGAGAGATCAGATTGTTACTGTGTCTGTGTAGAAAGAAGTAGACATAGGAGACTCCATTTTGTTATGTACTA
LTR5_Hs	19	LTR5_HSFS000000020	76.92	AAGCAAGAGAGATCAGATTGTTACTGTGTCTGTGTAGAAAGAAGTAGACATAGGAGACTCCATTTTGTTATGTACTAA
LTR5_Hs	20	LTR5_HSFS000000021	77.35	AGCAAGAGAGATCAGATTGTTACTGTGTCTGTGTAGAAAGAAGTAGACATAGGAGACTCCATTTTGTTATGTACTAAGA
LTR5_Hs	21	LTR5_HSFS000000022	77.35	GCAAGAGAGATCAGATTGTTACTGTGTCTGTGTAGAAAGAAGTAGACATAGGAGACTCCATTTTGTTATGTACTAAGAA
LTR5_Hs	22	LTR5_HSFS000000023	76.92	CAAGAGAGATCAGATTGTTACTGTGTCTGTGTAGAAAGAAGTAGACATAGGAGACTCCATTTTGTTATGTACTAAGAA
LTR5_Hs	23	LTR5_HSFS000000024	76.48	AAGAGAGATCAGATTGTTACTGTGTCTGTGTAGAAAGAAGTAGACATAGGAGACTCCATTTTGTTATGTACTAAGAA
LTR5_Hs	24	LTR5_HSFS000000025	76.48	AGAGAGATCAGATTGTTACTGTGTCTGTGTAGAAAGAAGTAGACATAGGAGACTCCATTTTGTTATGTACTAAGAAA
LTR5_Hs	25	LTR5_HSFS000000026	76.48	GAGAGATCAGATTGTTACTGTGTCTGTGTAGAAAGAAGTAGACATAGGAGACTCCATTTTGTTATGTACTAAGAAAA
LTR5_Hs	26	LTR5_HSFS000000027	76.03	AGAGATCAGATTGTTACTGTGTCTGTGTAGAAAGAAGTAGACATAGGAGACTCCATTTTGTTATGTACTAAGAAAA
LTR5_Hs	27	LTR5_HSFS000000028	76.03	GAGATCAGATTGTTACTGTGTCTGTGTAGAAAGAAGTAGACATAGGAGACTCCATTTTGTTATGTACTAAGAAAAA
LTR5_Hs	28	LTR5_HSFS000000029	75.56	AGATCAGATTGTTACTGTGTCTGTGTAGAAAGAAGTAGACATAGGAGACTCCATTTTGTTATGTACTAAGAAAAA
LTR5_Hs	29	LTR5_HSFS000000030	75.56	GATCAGATTGTTACTGTGTCTGTGTAGAAAGAAGTAGACATAGGAGACTCCATTTTGTTATGTACTAAGAAAAAT
LTR5_Hs	30	LTR5_HSFS000000031	75.09	ATCAGATTGTTACTGTGTCTGTGTAGAAAGAAGTAGACATAGGAGACTCCATTTTGTTATGTACTAAGAAAAAT
LTR5_Hs	31	LTR5_HSFS000000032	75.56	TCAGATTGTTACTGTGTCTGTGTAGAAAGAAGTAGACATAGGAGACTCCATTTTGTTATGTACTAAGAAAAATTC
LTR5_Hs	32	LTR5_HSFS000000033	75.64	CAGATTGTTACTGTGTCTGTGTAGAAAGAAGTAGACATAGGAGACTCCATTTTGTTATGTACTAAGAAAAATTC
LTR5_Hs	33	LTR5_HSFS000000034	75.16	AGATTGTTACTGTGTCTGTGTAGAAAGAAGTAGACATAGGAGACTCCATTTTGTTATGTACTAAGAAAAATTC
LTR5_Hs	34	LTR5_HSFS000000035	75.16	GATTGTTACTGTGTCTGTGTAGAAAGAAGTAGACATAGGAGACTCCATTTTGTTATGTACTAAGAAAAATTCT
LTR5_Hs	35	LTR5_HSFS000000036	74.66	ATTGTTACTGTGTCTGTGTAGAAAGAAGTAGACATAGGAGACTCCATTTTGTTATGTACTAAGAAAAATTCT
LTR5_Hs	36	LTR5_HSFS000000037	75.16	TTGTTACTGTGTCTGTGTAGAAAGAAGTAGACATAGGAGACTCCATTTTGTTATGTACTAAGAAAAATTCTTC
LTR5_Hs	37	LTR5_HSFS000000038	76.11	TGTTACTGTGTCTGTGTAGAAAGAAGTAGACATAGGAGACTCCATTTTGTTATGTACTAAGAAAAATTCTTCTGC
LTR5_Hs	38	LTR5_HSFS000000039	76.19	GTTACTGTGTCTGTGTAGAAAGAAGTAGACATAGGAGACTCCATTTTGTTATGTACTAAGAAAAATTCTTCTGC
LTR5_Hs	39	LTR5_HSFS000000040	76.19	TTACTGTGTCTGTGTAGAAAGAAGTAGACATAGGAGACTCCATTTTGTTATGTACTAAGAAAAATTCTTCTGCC
LTR5_Hs	839	LTR5_HSFS000000840	78.82	CTGAACGCTGGTTCCCCGGGTCCCCTTATTTCTTTCTCTATACTTTGTCTCTGTGTCTTTTTCTTT
LTR5_Hs	840	LTR5_HSFS000000841	78.69	TGAACGCTGGTTCCCCGGGTCCCCTTATTTCTTTCTCTATACTTTGTCTCTGTGTCTTTTTCTTTTC
LTR5_Hs	841	LTR5_HSFS000000842	78.82	GAACGCTGGTTCCCCGGGTCCCCTTATTTCTTTCTCTATACTTTGTCTCTGTGTCTTTTTCTTTTC
LTR5_Hs	842	LTR5_HSFS000000843	78.33	AACGCTGGTTCCCCGGGTCCCCTTATTTCTTTCTCTATACTTTGTCTCTGTGTCTTTTTCTTTTC
LTR5_Hs	843	LTR5_HSFS000000844	78.82	ACGCTGGTTCCCCGGGTCCCCTTATTTCTTTCTCTATACTTTGTCTCTGTGTCTTTTTCTTTTCCA
LTR5_Hs	844	LTR5_HSFS000000845	78.82	CGCTGGTTCCCCGGGTCCCCTTATTTCTTTCTCTATACTTTGTCTCTGTGTCTTTTTCTTTTCCAA
LTR5_Hs	845	LTR5_HSFS000000846	78.2	GCTGGTTCCCCGGGTCCCCTTATTTCTTTCTCTATACTTTGTCTCTGTGTCTTTTTCTTTTCCAAA
LTR5_Hs	846	LTR5_HSFS000000847	77.7	CTGGTTCCCCGGGTCCCCTTATTTCTTTCTCTATACTTTGTCTCTGTGTCTTTTTCTTTTCCAAA
LTR5_Hs	847	LTR5_HSFS000000848	77.58	TGGTTCCCCGGGTCCCCTTATTTCTTTCTCTATACTTTGTCTCTGTGTCTTTTTCTTTTCCAAATC
LTR5_Hs	848	LTR5_HSFS000000849	77.7	GGTTCCCCGGGTCCCCTTATTTCTTTCTCTATACTTTGTCTCTGTGTCTTTTTCTTTTCCAAATC
LTR5_Hs	849	LTR5_HSFS000000850	77.58	GTTCCCCGGGTCCCCTTATTTCTTTCTCTATACTTTGTCTCTGTGTCTTTTTCTTTTCCAAATCTC
LTR5_Hs	850	LTR5_HSFS000000851	77.46	TTCCCCGGGTCCCCTTATTTCTTTCTCTATACTTTGTCTCTGTGTCTTTTTCTTTTCCAAATCTCTC
LTR5_Hs	851	LTR5_HSFS000000852	78.08	TCCCCGGGTCCCCTTATTTCTTTCTCTATACTTTGTCTCTGTGTCTTTTTCTTTTCCAAATCTCTCG
LTR5_Hs	852	LTR5_HSFS000000853	78.2	CCCCGGGTCCCCTTATTTCTTTCTCTATACTTTGTCTCTGTGTCTTTTTCTTTTCCAAATCTCTCG
LTR5_Hs	853	LTR5_HSFS000000854	78.08	CCCGGGTCCCCTTATTTCTTTCTCTATACTTTGTCTCTGTGTCTTTTTCTTTTCCAAATCTCTCGTC
LTR5_Hs	854	LTR5_HSFS000000855	78.08	CCGGGTCCCCTTATTTCTTTCTCTATACTTTGTCTCTGTGTCTTTTTCTTTTCCAAATCTCTCGTCC
LTR5_Hs	855	LTR5_HSFS000000856	77.96	CGGGTCCCCTTATTTCTTTCTCTATACTTTGTCTCTGTGTCTTTTTCTTTTCCAAATCTCTCGTCCCA
LTR5_Hs	856	LTR5_HSFS000000857	77.96	GGGTCCCCTTATTTCTTTCTCTATACTTTGTCTCTGTGTCTTTTTCTTTTCCAAATCTCTCGTCCCAC
LTR5_Hs	857	LTR5_HSFS000000858	77.96	GGTCCCCTTATTTCTTTCTCTATACTTTGTCTCTGTGTCTTTTTCTTTTCCAAATCTCTCGTCCCACC
LTR5_Hs	858	LTR5_HSFS000000859	77.35	GTCCCCTTATTTCTTTCTCTATACTTTGTCTCTGTGTCTTTTTCTTTTCCAAATCTCTCGTCCCACCT
LTR5_Hs	859	LTR5_HSFS000000860	76.65	TCCCCTTATTTCTTTCTCTATACTTTGTCTCTGTGTCTTTTTCTTTTCCAAATCTCTCGTCCCACCTTA
LTR5_Hs	860	LTR5_HSFS000000861	76.75	CCCCTTATTTCTTTCTCTATACTTTGTCTCTGTGTCTTTTTCTTTTCCAAATCTCTCGTCCCACCTTA
LTR5_Hs	861	LTR5_HSFS000000862	76.75	CCCTTATTTCTTTCTCTATACTTTGTCTCTGTGTCTTTTTCTTTTCCAAATCTCTCGTCCCACCTTAC
LTR5_Hs	862	LTR5_HSFS000000863	76.65	CCTTATTTCTTTCTCTATACTTTGTCTCTGTGTCTTTTTCTTTTCCAAATCTCTCGTCCCACCTTACGA
LTR5_Hs	863	LTR5_HSFS000000864	76.55	CTTATTTCTTTCTCTATACTTTGTCTCTGTGTCTTTTTCTTTTCCAAATCTCTCGTCCCACCTTACGAGA
LTR5_Hs	864	LTR5_HSFS000000865	75.97	TTATTTCTTTCTCTATACTTTGTCTCTGTGTCTTTTTCTTTTCCAAATCTCTCGTCCCACCTTACGAGAA
LTR5_Hs	865	LTR5_HSFS000000866	75.97	TATTTCTTTCTCTATACTTTGTCTCTGTGTCTTTTTCTTTTCCAAATCTCTCGTCCCACCTTACGAGAAA
LTR5_Hs	866	LTR5_HSFS000000867	76.06	ATTTCTTTCTCTATACTTTGTCTCTGTGTCTTTTTCTTTTCCAAATCTCTCGTCCCACCTTACGAGAAA
LTR5_Hs	867	LTR5_HSFS000000868	76.55	TTTCTTTCTCTATACTTTGTCTCTGTGTCTTTTTCTTTTCCAAATCTCTCGTCCCACCTTACGAGAAACA
LTR5_Hs	868	LTR5_HSFS000000869	77.14	TTCTTTCTCTATACTTTGTCTCTGTGTCTTTTTCTTTTCCAAATCTCTCGTCCCACCTTACGAGAAACAC
LTR5_Hs	869	LTR5_HSFS000000870	77.73	TCTTTCTCTATACTTTGTCTCTGTGTCTTTTTCTTTTCCAAATCTCTCGTCCCACCTTACGAGAAACACC
LTR5_Hs	870	LTR5_HSFS000000871	77.84	CTTTCTCTATACTTTGTCTCTGTGTCTTTTTCTTTTCCAAATCTCTCGTCCCACCTTACGAGAAACACC
LTR5_Hs	871	LTR5_HSFS000000872	77.73	TTTCTCTATACTTTGTCTCTGTGTCTTTTTCTTTTCCAAATCTCTCGTCCCACCTTACGAGAAACACCCA
LTR5_Hs	872	LTR5_HSFS000000873	78.19	TTCTCTATACTTTGTCTCTGTGTCTTTTTCTTTTCCAAATCTCTCGTCCCACCTTACGAGAAACACCCACA
LTR5_Hs	873	LTR5_HSFS000000874	78.77	TCTCTATACTTTGTCTCTGTGTCTTTTTCTTTTCCAAATCTCTCGTCCCACCTTACGAGAAACACCCACAG
LTR5_Hs	874	LTR5_HSFS000000875	78.9	CTCTATACTTTGTCTCTGTGTCTTTTTCTTTTCCAAATCTCTCGTCCCACCTTACGAGAAACACCCACAG
LTR5_Hs	875	LTR5_HSFS000000876	78.9	TCTATACTTTGTCTCTGTGTCTTTTTCTTTTCCAAATCTCTCGTCCCACCTTACGAGAAACACCCACAGG
LTR5_Hs	876	LTR5_HSFS000000877	79.03	CTATACTTTGTCTCTGTGTCTTTTTCTTTTCCAAATCTCTCGTCCCACCTTACGAGAAACACCCACAGG
LTR5_Hs	877	LTR5_HSFS000000878	78.9	TATACTTTGTCTCTGTGTCTTTTTCTTTTCCAAATCTCTCGTCCCACCTTACGAGAAACACCCACAGGTG
LTR5_Hs	878	LTR5_HSFS000000879	79.03	ATACTTTGTCTCTGTGTCTTTTTCTTTTCCAAATCTCTCGTCCCACCTTACGAGAAACACCCACAGGTG
LTR5_Hs	879	LTR5_HSFS000000880	79.48	TACTTTGTCTCTGTGTCTTTTTCTTTTCCAAATCTCTCGTCCCACCTTACGAGAAACACCCACAGGTGTG
SVA	0	SVA_REPBASE_CONSENSUSFS000000001	88.08	CTCCCTCTCCCTCACCCTCTCCCCATGGTCTCCCTCTCCCTCTCTTTCCACGGTCTCCCTCTGATGCCGAGCC
SVA	1	SVA_REPBASE_CONSENSUSFS000000002	87.83	TCCCTCTCCCTCACCCTCTCCCCATGGTCTCCCTCTCCCTCTCTTTCCACGGTCTCCCTCTGATGCCGAGCCGA
SVA	2	SVA_REPBASE_CONSENSUSFS000000003	88.08	CCCTCTCCCTCACCCTCTCCCCATGGTCTCCCTCTCCCTCTCTTTCCACGGTCTCCCTCTGATGCCGAGCCGA
SVA	3	SVA_REPBASE_CONSENSUSFS000000004	87.51	CCTCTCCCTCACCCTCTCCCCATGGTCTCCCTCTCCCTCTCTTTCCACGGTCTCCCTCTGATGCCGAGCCGAA
SVA	4	SVA_REPBASE_CONSENSUSFS000000005	87.83	CTCTCCCTCACCCTCTCCCCATGGTCTCCCTCTCCCTCTCTTTCCACGGTCTCCCTCTGATGCCGAGCCGAAGC
SVA	5	SVA_REPBASE_CONSENSUSFS000000006	87.59	TCTCCCTCACCCTCTCCCCATGGTCTCCCTCTCCCTCTCTTTCCACGGTCTCCCTCTGATGCCGAGCCGAAGCTG
SVA	6	SVA_REPBASE_CONSENSUSFS000000007	87.83	CTCCCTCACCCTCTCCCCATGGTCTCCCTCTCCCTCTCTTTCCACGGTCTCCCTCTGATGCCGAGCCGAAGCTG
SVA	7	SVA_REPBASE_CONSENSUSFS000000008	87.59	TCCCTCACCCTCTCCCCATGGTCTCCCTCTCCCTCTCTTTCCACGGTCTCCCTCTGATGCCGAGCCGAAGCTGGA
SVA	8	SVA_REPBASE_CONSENSUSFS000000009	87.83	CCCTCACCCTCTCCCCATGGTCTCCCTCTCCCTCTCTTTCCACGGTCTCCCTCTGATGCCGAGCCGAAGCTGGA
SVA	9	SVA_REPBASE_CONSENSUSFS000000010	87.83	CCTCACCCTCTCCCCATGGTCTCCCTCTCCCTCTCTTTCCACGGTCTCCCTCTGATGCCGAGCCGAAGCTGGAC
SVA	10	SVA_REPBASE_CONSENSUSFS000000011	87.83	CTCACCCTCTCCCCATGGTCTCCCTCTCCCTCTCTTTCCACGGTCTCCCTCTGATGCCGAGCCGAAGCTGGACG
SVA	11	SVA_REPBASE_CONSENSUSFS000000012	87.83	TCACCCTCTCCCCATGGTCTCCCTCTCCCTCTCTTTCCACGGTCTCCCTCTGATGCCGAGCCGAAGCTGGACGG
SVA	12	SVA_REPBASE_CONSENSUSFS000000013	88.08	CACCCTCTCCCCATGGTCTCCCTCTCCCTCTCTTTCCACGGTCTCCCTCTGATGCCGAGCCGAAGCTGGACGG
SVA	13	SVA_REPBASE_CONSENSUSFS000000014	87.76	ACCCTCTCCCCATGGTCTCCCTCTCCCTCTCTTTCCACGGTCTCCCTCTGATGCCGAGCCGAAGCTGGACGG
SVA	14	SVA_REPBASE_CONSENSUSFS000000015	87.51	CCCTCTCCCCATGGTCTCCCTCTCCCTCTCTTTCCACGGTCTCCCTCTGATGCCGAGCCGAAGCTGGACGGTA
SVA	15	SVA_REPBASE_CONSENSUSFS000000016	87.51	CCTCTCCCCATGGTCTCCCTCTCCCTCTCTTTCCACGGTCTCCCTCTGATGCCGAGCCGAAGCTGGACGGTAC
SVA	16	SVA_REPBASE_CONSENSUSFS000000017	87.59	CTCTCCCCATGGTCTCCCTCTCCCTCTCTTTCCACGGTCTCCCTCTGATGCCGAGCCGAAGCTGGACGGTACTGC
SVA	17	SVA_REPBASE_CONSENSUSFS000000018	87.66	TCTCCCCATGGTCTCCCTCTCCCTCTCTTTCCACGGTCTCCCTCTGATGCCGAGCCGAAGCTGGACGGTACTGCTGC
SVA	18	SVA_REPBASE_CONSENSUSFS000000019	87.9	CTCCCCATGGTCTCCCTCTCCCTCTCTTTCCACGGTCTCCCTCTGATGCCGAGCCGAAGCTGGACGGTACTGCTGC
SVA	19	SVA_REPBASE_CONSENSUSFS000000020	87.66	TCCCCATGGTCTCCCTCTCCCTCTCTTTCCACGGTCTCCCTCTGATGCCGAGCCGAAGCTGGACGGTACTGCTGCCA
SVA	20	SVA_REPBASE_CONSENSUSFS000000021	87.9	CCCCATGGTCTCCCTCTCCCTCTCTTTCCACGGTCTCCCTCTGATGCCGAGCCGAAGCTGGACGGTACTGCTGCCA
SVA	21	SVA_REPBASE_CONSENSUSFS000000022	87.66	CCCATGGTCTCCCTCTCCCTCTCTTTCCACGGTCTCCCTCTGATGCCGAGCCGAAGCTGGACGGTACTGCTGCCATC
SVA	22	SVA_REPBASE_CONSENSUSFS000000023	87.44	CCATGGTCTCCCTCTCCCTCTCTTTCCACGGTCTCCCTCTGATGCCGAGCCGAAGCTGGACGGTACTGCTGCCATCTC
SVA	23	SVA_REPBASE_CONSENSUSFS000000024	87.44	CATGGTCTCCCTCTCCCTCTCTTTCCACGGTCTCCCTCTGATGCCGAGCCGAAGCTGGACGGTACTGCTGCCATCTCG
SVA	24	SVA_REPBASE_CONSENSUSFS000000025	87.13	ATGGTCTCCCTCTCCCTCTCTTTCCACGGTCTCCCTCTGATGCCGAGCCGAAGCTGGACGGTACTGCTGCCATCTCG
SVA	25	SVA_REPBASE_CONSENSUSFS000000026	87.96	TGGTCTCCCTCTCCCTCTCTTTCCACGGTCTCCCTCTGATGCCGAGCCGAAGCTGGACGGTACTGCTGCCATCTCGGC
SVA	26	SVA_REPBASE_CONSENSUSFS000000027	88.2	GGTCTCCCTCTCCCTCTCTTTCCACGGTCTCCCTCTGATGCCGAGCCGAAGCTGGACGGTACTGCTGCCATCTCGGC
SVA	27	SVA_REPBASE_CONSENSUSFS000000028	87.73	GTCTCCCTCTCCCTCTCTTTCCACGGTCTCCCTCTGATGCCGAGCCGAAGCTGGACGGTACTGCTGCCATCTCGGCTCA
SVA	28	SVA_REPBASE_CONSENSUSFS000000029	87.73	TCTCCCTCTCCCTCTCTTTCCACGGTCTCCCTCTGATGCCGAGCCGAAGCTGGACGGTACTGCTGCCATCTCGGCTCAC
SVA	29	SVA_REPBASE_CONSENSUSFS000000030	87.96	CTCCCTCTCCCTCTCTTTCCACGGTCTCCCTCTGATGCCGAGCCGAAGCTGGACGGTACTGCTGCCATCTCGGCTCAC
SVA	30	SVA_REPBASE_CONSENSUSFS000000031	88.02	TCCCTCTCCCTCTCTTTCCACGGTCTCCCTCTGATGCCGAGCCGAAGCTGGACGGTACTGCTGCCATCTCGGCTCACTGC
SVA	31	SVA_REPBASE_CONSENSUSFS000000032	88.02	CCCTCTCCCTCTCTTTCCACGGTCTCCCTCTGATGCCGAGCCGAAGCTGGACGGTACTGCTGCCATCTCGGCTCACTGCA
SVA	32	SVA_REPBASE_CONSENSUSFS000000033	87.51	CCTCTCCCTCTCTTTCCACGGTCTCCCTCTGATGCCGAGCCGAAGCTGGACGGTACTGCTGCCATCTCGGCTCACTGCAA
SVA	33	SVA_REPBASE_CONSENSUSFS000000034	87.51	CTCTCCCTCTCTTTCCACGGTCTCCCTCTGATGCCGAGCCGAAGCTGGACGGTACTGCTGCCATCTCGGCTCACTGCAAC
SVA	34	SVA_REPBASE_CONSENSUSFS000000035	87.51	TCTCCCTCTCTTTCCACGGTCTCCCTCTGATGCCGAGCCGAAGCTGGACGGTACTGCTGCCATCTCGGCTCACTGCAACC
SVA	35	SVA_REPBASE_CONSENSUSFS000000036	87.73	CTCCCTCTCTTTCCACGGTCTCCCTCTGATGCCGAGCCGAAGCTGGACGGTACTGCTGCCATCTCGGCTCACTGCAACC
SVA	36	SVA_REPBASE_CONSENSUSFS000000037	87.51	TCCCTCTCTTTCCACGGTCTCCCTCTGATGCCGAGCCGAAGCTGGACGGTACTGCTGCCATCTCGGCTCACTGCAACCTC
SVA	37	SVA_REPBASE_CONSENSUSFS000000038	87.73	CCCTCTCTTTCCACGGTCTCCCTCTGATGCCGAGCCGAAGCTGGACGGTACTGCTGCCATCTCGGCTCACTGCAACCTC
SVA	38	SVA_REPBASE_CONSENSUSFS000000039	87.73	CCTCTCTTTCCACGGTCTCCCTCTGATGCCGAGCCGAAGCTGGACGGTACTGCTGCCATCTCGGCTCACTGCAACCTCC
SVA	39	SVA_REPBASE_CONSENSUSFS000000040	87.73	CTCTCTTTCCACGGTCTCCCTCTGATGCCGAGCCGAAGCTGGACGGTACTGCTGCCATCTCGGCTCACTGCAACCTCCC
SVA	1506	SVA_REPBASE_CONSENSUSFS000001507	81.34	GTCCTCTGCCTAGGAAAACCAGAGACCTTTGTTCACTTGTTTATCTGCTGACCTTCCCTCCACTATTGTCCTG
SVA	1507	SVA_REPBASE_CONSENSUSFS000001508	81.03	TCCTCTGCCTAGGAAAACCAGAGACCTTTGTTCACTTGTTTATCTGCTGACCTTCCCTCCACTATTGTCCTGTGA
SVA	1508	SVA_REPBASE_CONSENSUSFS000001509	81.18	CCTCTGCCTAGGAAAACCAGAGACCTTTGTTCACTTGTTTATCTGCTGACCTTCCCTCCACTATTGTCCTGTGA
SVA	1509	SVA_REPBASE_CONSENSUSFS000001510	81.18	CTCTGCCTAGGAAAACCAGAGACCTTTGTTCACTTGTTTATCTGCTGACCTTCCCTCCACTATTGTCCTGTGAC
SVA	1510	SVA_REPBASE_CONSENSUSFS000001511	81.18	TCTGCCTAGGAAAACCAGAGACCTTTGTTCACTTGTTTATCTGCTGACCTTCCCTCCACTATTGTCCTGTGACC
SVA	1511	SVA_REPBASE_CONSENSUSFS000001512	81.34	CTGCCTAGGAAAACCAGAGACCTTTGTTCACTTGTTTATCTGCTGACCTTCCCTCCACTATTGTCCTGTGACC
SVA	1512	SVA_REPBASE_CONSENSUSFS000001513	81.34	TGCCTAGGAAAACCAGAGACCTTTGTTCACTTGTTTATCTGCTGACCTTCCCTCCACTATTGTCCTGTGACCC
SVA	1513	SVA_REPBASE_CONSENSUSFS000001514	81.49	GCCTAGGAAAACCAGAGACCTTTGTTCACTTGTTTATCTGCTGACCTTCCCTCCACTATTGTCCTGTGACCC
SVA	1514	SVA_REPBASE_CONSENSUSFS000001515	81.08	CCTAGGAAAACCAGAGACCTTTGTTCACTTGTTTATCTGCTGACCTTCCCTCCACTATTGTCCTGTGACCC
SVA	1515	SVA_REPBASE_CONSENSUSFS000001516	81.34	CTAGGAAAACCAGAGACCTTTGTTCACTTGTTTATCTGCTGACCTTCCCTCCACTATTGTCCTGTGACCCTGC
SVA	1516	SVA_REPBASE_CONSENSUSFS000001517	81.18	TAGGAAAACCAGAGACCTTTGTTCACTTGTTTATCTGCTGACCTTCCCTCCACTATTGTCCTGTGACCCTGCCA
SVA	1517	SVA_REPBASE_CONSENSUSFS000001518	81.34	AGGAAAACCAGAGACCTTTGTTCACTTGTTTATCTGCTGACCTTCCCTCCACTATTGTCCTGTGACCCTGCCA
SVA	1518	SVA_REPBASE_CONSENSUSFS000001519	81.34	GGAAAACCAGAGACCTTTGTTCACTTGTTTATCTGCTGACCTTCCCTCCACTATTGTCCTGTGACCCTGCCAA
SVA	1519	SVA_REPBASE_CONSENSUSFS000001520	80.77	GAAAACCAGAGACCTTTGTTCACTTGTTTATCTGCTGACCTTCCCTCCACTATTGTCCTGTGACCCTGCCAAA
SVA	1520	SVA_REPBASE_CONSENSUSFS000001521	80.36	AAAACCAGAGACCTTTGTTCACTTGTTTATCTGCTGACCTTCCCTCCACTATTGTCCTGTGACCCTGCCAAA
SVA	1521	SVA_REPBASE_CONSENSUSFS000001522	80.77	AAACCAGAGACCTTTGTTCACTTGTTTATCTGCTGACCTTCCCTCCACTATTGTCCTGTGACCCTGCCAAATC
SVA	1522	SVA_REPBASE_CONSENSUSFS000001523	81.34	AACCAGAGACCTTTGTTCACTTGTTTATCTGCTGACCTTCCCTCCACTATTGTCCTGTGACCCTGCCAAATCC
SVA	1523	SVA_REPBASE_CONSENSUSFS000001524	81.9	ACCAGAGACCTTTGTTCACTTGTTTATCTGCTGACCTTCCCTCCACTATTGTCCTGTGACCCTGCCAAATCCC
SVA	1524	SVA_REPBASE_CONSENSUSFS000001525	82.46	CCAGAGACCTTTGTTCACTTGTTTATCTGCTGACCTTCCCTCCACTATTGTCCTGTGACCCTGCCAAATCCCC
SVA	1525	SVA_REPBASE_CONSENSUSFS000001526	82.46	CAGAGACCTTTGTTCACTTGTTTATCTGCTGACCTTCCCTCCACTATTGTCCTGTGACCCTGCCAAATCCCCC
SVA	1526	SVA_REPBASE_CONSENSUSFS000001527	82.06	AGAGACCTTTGTTCACTTGTTTATCTGCTGACCTTCCCTCCACTATTGTCCTGTGACCCTGCCAAATCCCCC
SVA	1527	SVA_REPBASE_CONSENSUSFS000001528	82.46	GAGACCTTTGTTCACTTGTTTATCTGCTGACCTTCCCTCCACTATTGTCCTGTGACCCTGCCAAATCCCCCTC
SVA	1528	SVA_REPBASE_CONSENSUSFS000001529	82.06	AGACCTTTGTTCACTTGTTTATCTGCTGACCTTCCCTCCACTATTGTCCTGTGACCCTGCCAAATCCCCCTC
SVA	1529	SVA_REPBASE_CONSENSUSFS000001530	82.46	GACCTTTGTTCACTTGTTTATCTGCTGACCTTCCCTCCACTATTGTCCTGTGACCCTGCCAAATCCCCCTCTG
SVA	1530	SVA_REPBASE_CONSENSUSFS000001531	82.06	ACCTTTGTTCACTTGTTTATCTGCTGACCTTCCCTCCACTATTGTCCTGTGACCCTGCCAAATCCCCCTCTG
SVA	1531	SVA_REPBASE_CONSENSUSFS000001532	82.29	CCTTTGTTCACTTGTTTATCTGCTGACCTTCCCTCCACTATTGTCCTGTGACCCTGCCAAATCCCCCTCTGTGA
SVA	1532	SVA_REPBASE_CONSENSUSFS000001533	82.12	CTTTGTTCACTTGTTTATCTGCTGACCTTCCCTCCACTATTGTCCTGTGACCCTGCCAAATCCCCCTCTGTGAGA
SVA	1533	SVA_REPBASE_CONSENSUSFS000001534	81.58	TTTGTTCACTTGTTTATCTGCTGACCTTCCCTCCACTATTGTCCTGTGACCCTGCCAAATCCCCCTCTGTGAGAA
SVA	1534	SVA_REPBASE_CONSENSUSFS000001535	81.58	TTGTTCACTTGTTTATCTGCTGACCTTCCCTCCACTATTGTCCTGTGACCCTGCCAAATCCCCCTCTGTGAGAAA
SVA	1535	SVA_REPBASE_CONSENSUSFS000001536	81.96	TGTTCACTTGTTTATCTGCTGACCTTCCCTCCACTATTGTCCTGTGACCCTGCCAAATCCCCCTCTGTGAGAAACA
SVA	1536	SVA_REPBASE_CONSENSUSFS000001537	82.12	GTTCACTTGTTTATCTGCTGACCTTCCCTCCACTATTGTCCTGTGACCCTGCCAAATCCCCCTCTGTGAGAAACA
SVA	1537	SVA_REPBASE_CONSENSUSFS000001538	82.12	TTCACTTGTTTATCTGCTGACCTTCCCTCCACTATTGTCCTGTGACCCTGCCAAATCCCCCTCTGTGAGAAACAC
SVA	1538	SVA_REPBASE_CONSENSUSFS000001539	82.67	TCACTTGTTTATCTGCTGACCTTCCCTCCACTATTGTCCTGTGACCCTGCCAAATCCCCCTCTGTGAGAAACACC
SVA	1539	SVA_REPBASE_CONSENSUSFS000001540	82.84	CACTTGTTTATCTGCTGACCTTCCCTCCACTATTGTCCTGTGACCCTGCCAAATCCCCCTCTGTGAGAAACACC
SVA	1540	SVA_REPBASE_CONSENSUSFS000001541	82.46	ACTTGTTTATCTGCTGACCTTCCCTCCACTATTGTCCTGTGACCCTGCCAAATCCCCCTCTGTGAGAAACACC
SVA	1541	SVA_REPBASE_CONSENSUSFS000001542	82.84	CTTGTTTATCTGCTGACCTTCCCTCCACTATTGTCCTGTGACCCTGCCAAATCCCCCTCTGTGAGAAACACCCA
SVA	1542	SVA_REPBASE_CONSENSUSFS000001543	82.29	TTGTTTATCTGCTGACCTTCCCTCCACTATTGTCCTGTGACCCTGCCAAATCCCCCTCTGTGAGAAACACCCAA
SVA	1543	SVA_REPBASE_CONSENSUSFS000001544	82.67	TGTTTATCTGCTGACCTTCCCTCCACTATTGTCCTGTGACCCTGCCAAATCCCCCTCTGTGAGAAACACCCAAGA
SVA	1544	SVA_REPBASE_CONSENSUSFS000001545	82.84	GTTTATCTGCTGACCTTCCCTCCACTATTGTCCTGTGACCCTGCCAAATCCCCCTCTGTGAGAAACACCCAAGA
SVA	1545	SVA_REPBASE_CONSENSUSFS000001546	82.29	TTTATCTGCTGACCTTCCCTCCACTATTGTCCTGTGACCCTGCCAAATCCCCCTCTGTGAGAAACACCCAAGAA
SVA	1546	SVA_REPBASE_CONSENSUSFS000001547	82.5	TTATCTGCTGACCTTCCCTCCACTATTGTCCTGTGACCCTGCCAAATCCCCCTCTGTGAGAAACACCCAAGAATGA
SVA	1547	SVA_REPBASE_CONSENSUSFS000001548	82.7	TATCTGCTGACCTTCCCTCCACTATTGTCCTGTGACCCTGCCAAATCCCCCTCTGTGAGAAACACCCAAGAATGATCA
