# Supplementary material for: Endogenous Retrotransposition Activates Oncogenic Pathways in Hepatocellular Carcinoma
Source: Cell. 2013 Mar 28;153(1):101–11. doi: 10.1016/j.cell.2013.02.032 (PMC3898742; doi:10.1016/j.cell.2013.02.032)
Supplement: Table S2. RC-Seq Filtering and Mapping Statistics, Related to Table 1 — For further analysis pipeline information, see the Extended Experimental Procedures. [file mmc2.xlsx]

## Sheet: Table S2
Table S2. RC-Seq Filtering and Mapping Statistics, Related to Table 1
Donor ID	Tissue	Total reads	Passed QC, contig assembled	>95% identity active retrotransposon	Mapped reference genome insertion	Mapped non-reference genome insertion	Not mapped	Median insert length (nt)
12	Tumor	34557178	25819139	2098144	1973434	24452	100258	219
	Non-tumor	43637807	34032350	2782160	2634550	29673	117937	211
15	Tumor	30701993	24675397	1263092	1190834	15473	56785	211
	Non-tumor	33098173	25454800	1348127	1265998	17317	64812	222
21	Tumor	41652019	32031446	2700248	2568971	27609	103668	213
	Non-tumor	37816827	29526252	2443125	2309371	26876	106878	209
29	Tumor	42496663	34088129	2842585	2699052	25310	118223	206
	Non-tumor	31327199	24122639	1936995	1840016	17795	79184	212
32	Tumor	42593996	32890799	2773294	2648381	23006	101907	211
	Non-tumor	48011936	38410717	3288472	3110169	32044	146259	202
33	Tumor	17190457	13701924	1176957	1093642	15202	68113	190
	Non-tumor	41394468	34363079	3143361	2993685	30535	119141	195
35	Tumor	50912019	41208450	3743198	3552293	35201	155704	200
	Non-tumor	51920350	43050845	3691542	3508555	33507	149480	196
42	Tumor	55235694	45946518	3691027	3514804	29949	146274	196
	Non-tumor	38829063	32656449	2829883	2701862	21889	106132	190
47	Tumor	25631270	21008805	1202259	1132739	13477	56043	197
	Non-tumor	35754169	28506983	1430476	1345381	15392	69703	211
48	Tumor	15409679	12212706	592551	557937	7037	27577	217
	Non-tumor	19347461	15426065	699582	657297	8128	34157	211
49	Tumor	62639915	52736523	4184991	3995687	33429	155875	190
	Non-tumor	55964259	47398362	3659394	3480964	30783	147647	187
60	Tumor	35277878	30104605	2441958	2320621	20182	101155	183
	Non-tumor	44250827	36248044	3100084	2958913	24619	116552	194
62	Tumor	22070304	18404025	827629	777121	9489	41019	201
	Non-tumor	18918768	14958985	691947	643168	9617	39162	214
70	Tumor	26588571	22089427	1838250	1752433	16111	69706	194
	Non-tumor	59474695	49646001	3892079	3714398	32034	145647	191
86	Tumor	38459344	30679060	2369115	2246406	22728	99981	205
	Non-tumor	62624360	50740041	3956567	3750310	37207	169050	204
89	Tumor	16046712	13266396	613809	578354	7205	28250	213
	Non-tumor	25735159	20745091	970065	914468	11908	43689	217
95	Tumor	17858858	15208861	718363	675044	8826	34493	199
	Non-tumor	22238506	17546137	833744	781268	11409	41067	225
106	Tumor	27702700	23710999	1114474	1042081	13934	58459	204
	Non-tumor	36459136	29930540	1354191	1269418	16314	68459	218
116	Tumor	25746193	21531386	1110499	1044018	12345	54136	204
	Non-tumor	37051710	30333564	1355448	1281572	14012	59864	216
Pool	Blood	46262771	41346863	1909960	1692754	139503	77703	161
Total		1418889087	1155758402	82619645	78217969	921527	3480149
